# Supplementary material for: A synthetic lethal screen for Snail-induced enzalutamide resistance identifies JAK/STAT signaling as a therapeutic vulnerability in prostate cancer
Source: Front Mol Biosci. 2023 May 9;10:1104505. doi: 10.3389/fmolb.2023.1104505 (PMC10203420; doi:10.3389/fmolb.2023.1104505)
Supplement: Supplementary file 5 [file Table1.XLSX]

## Sheet: Key
High-throughput drug screening
Bioactives library SelleckChem
Tab	Data	Output	Reagent/instrument	Cell line
CS2 enzR	Raw	Luminescence	CellTiter Glo	CS2 enzaR
Snail CTG	Raw	Luminescence	CellTiter Glo	LNCaP95-Snail
Snail confluence	Raw	confluence	IncuCyte S3	LNCaP95-Snail
Snail_METreporter	Raw	GFP expression	IncuCyte S3	LNCaP95-Snail
CS2 enzR_empty	Raw	Luminescence/Confluence/GFP	CellTiter Glo/Incucyte S3 phase/Incucyte S3 GFP	CS2 enzaR
Snail_empty	Raw	Luminescence/Confluence	CellTiter Glo/Incucyte S3 phase	LNCaP95-Snail

## Sheet: CS2 enzR CTG
Drug	CTG-Rep1	CTG-Rep2	CTG-Rep3	Confluence-Rep1	Confluence-Rep2	Confluence-Rep3	PSA-GFP-Rep1	PSA-GFP-Rep2	PSA-GFP-Rep3
Idarubicin HCl	538	1369	698	8.59866	7.36951	7.60534	2837244	2424982	2532564
Gambogic Acid	2870	2846	3370	6.43982	6.48824	5.94468	60162	16842.1	23349.8
Brefeldin A	3481	2980	2895	9.30855	7.69894	9.67527	37150.6	19776	30889.7
Daunorubicin HCl	5507	3082	3977	5.43345	6.03414	5.85337	40950	55697.7	108373
YM155 (Sepantronium Bromide)	6402	4260	4345	6.77947	7.42429	8.49697	38495.8	10410.1	12560
Fludarabine Phosphate	6319	4954	5657	8.2597	7.44329	8.27303	100973	74138.2	46113.6
Fludarabine	5681	5785	6765	10.0533	8.08694	9.1829	54481.1	39990.1	68239.4
RITA (NSC 652287)	7321	6896	7847	6.55781	7.49641	8.1192	32551.5	14450.2	21075.2
Doxorubicin (Adriamycin)	5694	10043	6705	5.1539	6.33835	7.17368	41409.3	135944	69802
Oprozomib (ONX 0912)	8322	9427	8242	7.84013	10.9453	9.79001	153352	152836	91593.5
PIK-75	10485	9991	9689	6.26361	5.79541	5.71259	105329	145501	108320
Anisomycin	11748	11266	8747	7.94168	8.42811	10.6968	37744.7	55205.6	62302.5
Dp44mT	11691	12049	11219	8.43881	8.82612	9.34088	132527	138302	138892
Flavopiridol (Alvocidib)	13417	14036	8908	8.01745	7.87087	8.17321	166577	180268	201322
SNS-032 (BMS-387032)	12497	12198	15598	6.22202	7.17631	6.78389	153302	195844	166250
Omaveloxolone (RTA-408)	13615	15939	11055	8.51003	8.21432	9.34101	185033	132537	145176
Bortezomib (PS-341)	12172	15323	15175	9.82524	8.24816	9.94612	225651	216011	146933
Romidepsin (FK228, Depsipeptide)	18532	12758	12489	7.78211	10.1639	10.4197	46698.4	98690.9	120552
Monomethyl auristatin E (MMAE)	16847	16551	14745	6.78893	6.67565	10.0068	110210	104211	173630
Carfilzomib (PR-171)	12004	13063	23534	6.45156	7.33684	10.6389	210738	178425	287840
JIB-04	19989	12082	16920	12.03	8.80257	10.2036	144833	118857	80108.1
CUDC-907	17919	15516	17115	8.02691	9.08613	11.7269	33097.1	34250.8	92505.2
Triptolide (PG490)	21506	18844	17885	9.84064	9.06768	9.09448	421557	379574	528694
NSC 319726	20124	22168	18459	7.88206	12.1139	10.285	87492.5	158351	156376
Quisinostat (JNJ-26481585)	21020	21903	19036	9.21184	8.89119	9.01829	90888.7	71556.6	115026
Panobinostat (LBH589)	19737	24247	19309	9.28154	9.44759	9.46376	86611.8	79027.2	61905
LAQ824 (Dacinostat)	22901	21923	19801	12.1693	9.82337	11.0231	82577.6	89139	133600
Dinaciclib (SCH727965)	26655	19277	18865	9.01629	8.80567	10.4682	431302	309086	448876
Afuresertib (GSK2110183)	21035	23566	20744	10.0821	4.58665	11.1458	125102	28203.1	81047.8
Elesclomol (STA-4783)	15006	23653	28672	9.35228	6.61527	9.56343	164089	175906	165442
AZD5363	23801	25080	19728	10.1542	9.42405	10.5496	122750	197749	138429
b-AP15	24096	28383	16639	9.9254	7.9168	7.31288	89836.4	104275	58234
Digoxin	25501	25071	19970	10.3758	13.0927	10.2713	216828	255492	307673
Staurosporine	20883	27786	24923	11.1713	8.5349	9.67907	92559.7	169835	157594
Flavopiridol HCl	22778	26491	24836	11.022	10.9227	9.20659	855067	746712	785803
P276-00	27544	24356	22218	10.0079	8.02056	10.9012	476836	259780	432442
Combretastatin A4	30219	26128	20118	9.88913	9.33224	9.0328	251763	303566	225236
GSK2126458 (GSK458)	24840	23469	28547	7.47672	7.81374	6.40991	205546	273820	229138
SC144	20934	25949	30114	13.3526	12.6544	14.64	354446	344206	455274
VS-5584 (SB2343)	27604	24494	24909	8.65606	12.1617	10.4094	101130	193173	182995
AT7519	27067	23773	26609	13.5609	10.5635	8.51017	510001	338913	342242
GSK690693	26667	31404	25267	7.64893	7.56935	6.94726	220538	196458	275627
PF-04691502	26395	31901	31516	6.14804	7.5947	9.71368	149165	235906	354976
Mitoxantrone HCl	30264	39506	25214	9.25287	7.31419	5.66382	223291	150076	144070
NH125	33296	37878	24973	11.8039	13.9564	11.2786	187302	398192	204143
Vinorelbine Tartrate	33679	38648	39351	12.0158	12.7356	12.3497	402044	414722	556989
ARQ 621	41119	35708	38689	14.516	16.3888	21.216	431874	781416	916218
Celastrol	46138	37205	32402	10.107	8.96635	9.9035	150599	145694	143080
GNE-317	44222	45182	29202	13.9847	11.775	12.2899	275097	207017	1966176
JNK Inhibitor IX	40580	41826	36944	11.5543	13.2992	13.1528	470110	561661	555638
Crystal Violet	39525	38827	41250	8.81956	9.47482	6.6255	150475	165059	122560
AZD8186	43872	38962	37045	14.3867	13.1168	15.0086	441945	374871	388363
MG-132	37996	40213	42573	12.8279	12.3918	10.4929	481184	454106	275796
Verdinexor (KPT-335)	50964	47195	30134	12.44	12.3241	13.5324	411873	364990	354253
CEP-18770 (Delanzomib)	45040	46090	41456	12.0971	9.52752	10.9963	328050	269403	333464
Plinabulin (NPI-2358)	48164	46540	39412	10.3224	7.50815	10.3835	2873300	272124	410498
AZD8055	48568	44669	44685	11.3292	8.22253	8.13598	270226	158504	240472
IPI-145 (INK1197)	48175	47613	45875	16.232	16.3751	16.4207	417401	436927	452240
GDC-0068	44672	50611	47270	7.44481	10.2867	10.6144	267643	295222	367290
HS-173	53613	42362	48647	14.3201	12.8575	15.9832	658910	885370	1014808
INK 128 (MLN0128)	48254	49787	49438	6.9744	9.56586	10.7249	173298	198931	197458
BGT226 (NVP-BGT226)	40102	54432	54470	9.61068	12.6295	16.0019	290516	314888	311747
MK-2206 2HCl	49228	58496	48034	10.1668	13.7187	14.5241	649103	854942	933883
KPT-185	48210	58847	48853	14.0386	13.3639	14.6416	313795	437553	421679
GDC-0349	55318	58930	42366	16.4274	16.7996	17.2007	386472	340174	349566
Trichostatin A (TSA)	47683	55749	55419	17.3416	15.6784	19.4747	279347	317507	384288
4SC-202	53199	57972	47754	19.0829	19.1732	19.861	827688	716251	757484
WYE-125132 (WYE-132)	48847	51269	60390	9.31746	8.71159	7.93462	226049	206000	186867
Vincristine	58681	50495	51598	12.7293	11.7207	12.5115	641468	510848	567217
CYT997 (Lexibulin)	38482	61161	63933	6.33358	10.7203	9.63424	350787	599215	541430
Ro3280	56292	52589	55388	19.1585	23.313	21.4154	811744	681885	776349
WS3	57790	61895	45500	11.7657	10.927	12.2352	519558	513373	413820
Clofarabine	48897	63322	53396	11.0998	8.96593	9.34723	349416	245682	279512
Rigosertib (ON-01910)	56823	57023	54998	11.212	7.72574	8.39343	557973	371163	396673
(S)-10-Hydroxycamptothecin	58583	58098	52566	10.1302	11.0264	9.42612	410618	440690	379527
GDC-0980 (RG7422)	58088	57251	56730	11.1972	10.958	8.77756	469152	363750	355805
KPT-330	51297	62261	63273	13.154	13.8245	14.2768	286922	326225	371457
Methotrexate	49168	68670	59775	19.4584	15.012	26.6083	949464	833897	1412174
GSK923295	59642	57202	67398	21.6483	16.0733	20.1679	834163	448376	928381
Ouabain	54261	64666	65968	9.2823	11.4347	11.2732	194367	202674	264268
LY2090314	51461	63055	74338	10.4532	13.6002	14.3262	339952	569420	561030
KU-0063794	62144	63457	68673	9.52856	8.80871	8.31165	469012	606671	544299
GDC-0941	70996	66015	58065	13.1814	9.55176	9.97845	833606	569319	621326
Oligomycin A	75306	57687	62451	14.3348	10.8287	9.39144	492722	382805	285361
Cephalomannine	55109	70293	71404	12.4628	14.6995	15.0409	782372	748224	1126877
SN-38	62197	70455	69932	18.7365	16.6878	16.1818	380428	325903	396168
Pralatrexate	72284	66736	65834	24.4419	20.9773	22.2986	1438783	1439145	1416180
GSK461364	44535	80894	79696	10.5348	18.8133	17.5233	415367	1130522	819494
AZD2014	64865	71827	69203	9.55045	9.68895	12.8997	288703	250832	372932
KPT-276	68240	72602	70960	13.4959	17.3925	17.9073	407618	479210	564617
CUDC-101	62290	83497	71873	20.5644	17.6911	19.269	224398	277602	264426
Napabucasin	89381	85827	46786	22.3508	23.9747	19.8074	773111	874415	609271
Mitoxantrone	73079	72023	78248	16.0788	16.9629	14.7245	563573	645153	451625
Torin 2	82039	72293	71045	11.1716	12.5095	12.9923	435710	519518	527851
KX2-391	81136	70968	81640	13.2383	10.5242	10.3422	1313144	822146	882397
A-674563	79344	81473	75741	11.2393	12.5595	8.22475	703868	722532	410022
SP2509	90050	80229	66302	29.6121	30.8235	33.034	932133	923978	1022453
LMK-235	82348	88373	71420	26.8076	26.9649	28.0527	443587	415633	536098
GSK1324726A (I-BET726)	90997	94190	69015	25.0279	28.2569	26.0399	350304	404528	357227
PCI-24781 (Abexinostat)	74754	89095	94758	19.1272	23.4064	26.9721	643185	569251	584894
Pelitinib (EKB-569)	92038	86228	80387	15.0126	10.8954	12.6071	1184259	948775	980001
MI-773 (SAR405838)	94271	92435	76317	25.6228	25.7162	24.7297	916638	1111481	794378
MLN0905	94924	85084	85525	16.3802	17.2533	18.3271	1068304	1083037	931145
Epothilone A	89785	94882	80970	20.5822	15.8734	15.7078	1238443	1083434	1117154
PF-3758309	82196	98441	87716	13.5509	15.8518	11.9831	771532	995723	613853
MK-8745	99008	82109	91012	23.8631	26.5426	24.417	813785	817853	753575
Givinostat (ITF2357)	89978	87542	95014	24.2657	22.4815	22.7468	590576	456340	506942
Dovitinib (TKI258) Lactate	102635	93560	76408	28.3691	26.076	24.9512	1172128	1184055	1153760
IMD 0354	94437	96959	83557	15.5934	17.297	19.5887	1152837	1014060	1163342
OTX015	95226	93691	86752	28.026	26.9803	26.4699	497939	463164	423056
CH5138303	91624	92135	91970	16.4425	16.0102	20.4399	1238853	1153019	1491388
Pracinostat (SB939)	89041	102181	85355	22.0172	18.7214	16.9507	381504	352871	313119
PF-4989216	95891	91230	90841	31.6235	28.3269	32.0826	1338243	1102612	1133272
HSP990 (NVP-HSP990)	85374	92405	100559	16.0982	14.1846	15.2536	1100200	967088	1028270
VER-50589	99733	94240	84466	15.4902	15.5119	17.2157	1264996	1234971	1298206
LY3009120	103410	102936	72789	29.367	28.8299	31.0366	988013	966182	959117
Cetylpyridinium Chloride	93148	86762	99343	23.2405	36.6259	35.9495	610572	837264	1045095
CAY10603	100316	102200	78895	26.3568	24.829	25.0387	888216	767113	788727
Pitavastatin Calcium	93453	97511	94872	17.3494	18.6968	13.8254	1339942	1142109	1177600
Cabazitaxel	87565	91560	108578	13.2209	15.704	16.2926	896364	1117825	1321000
TW-37	103013	95592	94209	14.5587	13.0138	12.6641	984348	869540	938106
Picropodophyllin (PPP)	67662	59043	166824	12.0826	13.2247	40.0388	476518	597699	1071403
Ponatinib (AP24534)	98670	107052	91833	25.9193	24.8597	26.2262	1343379	1413509	1341967
(+)-JQ1	98722	92289	107908	27.831	24.915	27.965	453482	496052	415437
17-DMAG (Alvespimycin) HCl	95125	108099	99338	12.7984	13.6254	14.8516	1084431	1205237	1230652
HMN-214	121202	94594	87833	20.0784	15.2423	16.3687	1521352	1113386	1208181
Mocetinostat (MGCD0103)	101286	109008	97686	20.2038	18.8256	22.1559	651315	717431	754900
CPI-203	108637	101212	98527	34.992	25.8892	30.9019	616503	506498	498434
Everolimus (RAD001)	110634	104860	92953	15.9722	14.6328	13.5888	1246084	861918	964714
NSC697923	100546	73620	134693	14.0046	17.2025	16.7054	320148	364879	374609
PI-103	98909	115976	96120	18.2368	17.7373	18.0942	1076330	1051445	1037576
AZ 960	109520	86701	115452	17.9756	17.5215	17.6308	1865898	1287905	1494180
Entinostat (MS-275)	101140	111557	100356	26.2218	18.637	18.4447	1114959	985975	740878
AZ20	90669	117632	106241	26.9301	32.9926	29.4495	654794	801425	696890
XL888	96577	96204	122524	17.1484	15.4919	16.297	1308507	1121721	1270757
PD173955	101443	113372	100780	33.0646	27.0765	30.5233	1109907	970754	976656
Temsirolimus (CCI-779, NSC 683864)	95977	116244	103752	15.9217	11.1429	13.059	1143396	1065811	1033975
Nocodazole	102796	117502	97502	13.1446	13.5418	14.0351	1213324	1037259	1103318
RG-7112	99882	117466	109000	34.0944	28.3532	26.5874	1408276	987777	983430
Docetaxel	97817	111111	117527	15.6318	14.1904	15.1056	1029461	1076561	1087897
Ispinesib (SB-715992)	94615	134314	97903	23.6299	22.3378	24.2051	1529521	1499214	1687976
NMS-E973	105805	103822	118762	15.4936	18.1653	18.3398	1328585	1330625	1447681
Epothilone B (EPO906, Patupilone)	112197	96148	120326	21.7429	20.6938	21.752	1649842	1733946	1911924
ABT-751 (E7010)	128561	108462	94012	22.2472	17.8396	20.2988	1411909	1132742	1222383
OSI-027	97611	126777	107186	17.3356	17.2166	14.2549	867334	715721	628260
Rapamycin (Sirolimus)	106489	128214	100886	16.6858	16.4527	16.3108	1178074	1067991	1118455
MK-1775	119382	110087	108211	24.8036	19.942	18.1747	2047485	1777887	1529832
PI-3065	113702	118834	107586	37.2069	40.4017	38.7865	880327	823000	910818
AUY922 (NVP-AUY922)	105796	126651	107686	16.2295	16.9937	16.8415	1248373	1547659	1470766
17-AAG (Tanespimycin)	100127	124891	115160	13.9344	16.4958	18.2242	1128975	1266852	1487289
Albendazole	102796	118099	121262	19.7928	19.0011	19.3157	1524252	1368900	1587843
GDC-0032	110922	108291	123273	22.8487	35.7578	32.641	462191	839117	872162
Topotecan HCl	121640	119997	105281	22.8328	19.3455	21.4118	793775	647356	583361
BMN 673	98346	122920	125657	23.9495	35.0105	30.3115	1080902	1360976	1326263
Belinostat (PXD101)	122550	126208	100975	25.2688	21.0801	22.9044	603175	546824	530024
PU-H71	122828	137369	90196	18.2763	21.076	20.7154	893368	1280445	1038625
Voreloxin (SNS-595)	125570	135124	96375	29.2061	28.6241	33.0577	1653337	1392731	1700407
Vinflunine Tartrate	97740	117279	142242	17.6655	16.3713	16.188	1881259	1439676	1378414
Volasertib (BI 6727)	115760	124829	121829	23.7673	23.766	22.0643	929243	1054756	955229
Paclitaxel	122442	132702	108595	22.9764	22.4606	23.3563	1861675	2069592	2203266
AZD6482	137993	120077	106138	26.1587	20.7468	20.9342	1349183	1399529	1049348
Akti-1/2	141452	120391	103088	41.5713	41.6435	42.046	794493	874110	791184
MLN9708	115323	123053	126621	22.042	19.9451	21.6636	1302827	954086	1063823
Zotarolimus(ABT-578)	106358	130721	128276	26.1207	31.8954	32.683	610725	856001	932717
Mechlorethamine HCl	132191	128177	107898	32.0088	29.361	28.6002	1201461	1043010	851158
PP242	107791	148813	119152	22.3397	21.2359	17.3471	1223530	891055	764665
WAY-600	114766	132652	128594	22.6271	22.7434	19.2541	1090934	1009057	810972
Triciribine	138966	123794	119777	37.4988	37.9056	44.2859	785110	750731	1072295
GSK2636771	133413	135532	118806	41.1476	38.4395	36.8578	1046249	866740	992998
JNJ-26854165 (Serdemetan)	130250	148729	108922	20.3332	22.1265	24.8119	1033699	1407662	1602346
Scriptaid	125098	119232	146171	31.6757	34.4322	34.4079	984541	1304265	1235043
Cetrimonium Bromide (CTAB)	106595	165656	118876	36.2257	40.7941	31.8021	949809	1041935	745492
Azaguanine-8	127746	143398	120576	34.9539	40.765	32.7885	1170623	1397447	791995
RAF265 (CHIR-265)	124127	130276	138398	28.818	25.5804	23.6436	2518374	1822636	1509603
Dabrafenib (GSK2118436)	122121	163341	108446	24.2883	26.251	26.2436	1133972	1212292	1125212
Irinotecan	123235	141407	132582	27.4045	27.5918	27.9068	1626022	1783859	1706949
CX-6258 HCl	118263	152567	134517	31.624	29.8408	32.7907	1296044	1413075	1318701
LB42708	143886	147659	116343	51.1119	51.8161	51.668	870166	742579	925561
Ganetespib (STA-9090)	137967	129143	140971	14.6356	11.5411	11.2838	1421583	1115953	972018
BIIB021	129151	155033	125002	15.8362	13.2593	13.8258	1168352	1069164	1113069
MLN2238	136323	146681	127009	22.3525	24.4763	18.5528	1182214	1283856	990129
LGX818	143943	124975	141447	38.1146	38.0743	41.7935	1418290	1184768	1318086
CB-839	141744	160173	108480	39.741	48.1773	46.1582	836393	996405	1069400
TP-0903	152087	142396	117049	25.0653	26.6683	27.9533	1228288	1356527	1363149
I-BET-762	121809	136724	153626	46.9615	41.634	44.2674	823961	703917	717888
Tivantinib (ARQ 197)	127159	153913	133194	23.0017	30.6061	29.6221	1411400	1696582	1772745
BI 2536	111917	150628	152357	25.907	30.7272	31.0115	1106107	1844653	1538190
Foretinib (GSK1363089)	138367	134580	144371	21.6463	22.2168	22.5928	1557435	1741378	1642816
AT13387	152785	133841	130782	15.7718	15.6899	18.4126	1239273	1398226	1547242
Obatoclax Mesylate (GX15-070)	120149	141288	159917	20.3139	23.3304	31.4919	1098141	1581654	1710403
Oxaliplatin	110241	171643	141350	18.7226	17.9339	21.0032	1219697	1272149	1435386
Raltitrexed	122869	159330	145328	24.3336	26.7337	29.3948	1325353	1530200	1676091
AZD6738	147802	150682	132015	45.779	44.9545	46.0631	1349650	1342989	1514515
Afatinib (BIBW2992) Dimaleate	158119	164172	109571	41.5946	46.0538	43.4105	1274714	1292865	1299892
XL388	138533	120441	173612	32.4088	45.6531	44.0488	747049	1143649	1073874
TAI-1	160649	141566	130414	46.2106	47.7333	48.2111	1337278	1342624	1310697
SGI-1027	157788	133409	142162	35.6684	32.7987	30.9091	836371	894176	753813
PP121	134375	154619	144757	25.704	23.6141	19.1385	1146141	946339	781601
Teniposide	112314	158137	163543	21.9048	23.244	20.408	1805976	2030255	1869761
Cerdulatinib (PRT062070, PRT2070)	131978	171016	132095	40.6807	42.0639	44.6181	1326317	1365852	1704948
MLN8054	129354	171506	137557	26.5495	28.1324	30.8573	1437218	1836631	1983551
Vorinostat (SAHA, MK0683)	162106	172322	106987	28.1721	23.3811	27.5027	1993063	1910699	2004672
MPI-0479605	166180	156253	120742	43.7814	44.7761	44.3943	1169148	1254086	1207568
AMG319	168980	157815	116406	47.706	50.0764	46.4773	1076310	1092074	829635
TIC10	177231	139252	127594	45.8704	46.4894	45.7631	1132294	1275072	1384135
ERK5-IN-1	159560	140092	152324	47.8892	49.3727	49.7888	1050097	1089534	1192024
ABT-737	153175	154092	149309	35.7853	34.4569	44.798	1666933	1565787	2222372
ENMD-2076	145896	166981	144700	25.7812	26.811	32.1811	1438072	1779444	1943994
Etoposide	155417	170787	132849	23.3456	21.2776	21.7208	1726818	2075352	1608304
QNZ (EVP4593)	127458	167150	165159	41.5583	45.1018	37.3747	1087670	821316	811061
ETP-46464	176211	165289	120254	47.9488	46.523	47.367	933047	1068034	1068378
6-Thio-dG	171052	164087	127208	40.1808	39.3081	40.7007	1174463	1033295	1294048
Nutlin-3a	181400	144659	137138	37.5621	40.1488	43.5576	964370	1410431	1505777
Tyrphostin 9	178400	120502	169081	20.3798	18.535	26.8472	1035590	1037344	1450466
NMS-873	143504	153460	173812	38.6867	41.2938	42.0295	1082589	1489512	1204188
BLU9931	204321	146685	121969	44.6089	46.3261	43.872	1255499	1311705	1202115
AT13148	184866	152470	140911	42.0906	41.9787	43.5733	1168105	1304988	1222788
PTC-209 HBr	199011	173780	110126	49.3195	48.0329	51.4423	1147561	1111157	1118836
BV-6	182514	194036	106945	49.3286	51.721	46.6563	923075	1069977	1130456
UM171	181592	165285	137875	36.3332	38.4649	40.6672	1242383	1379445	1478999
Epacadostat (INCB024360)	172993	177253	138639	62.5634	58.586	55.5527	1398189	1425466	1488047
Poziotinib (HM781-36B)	185298	157086	146852	38.5335	37.3435	37.6857	1366973	1355761	1403648
Isoxazole 9 (ISX-9)	149794	182393	157272	50.2883	52.4969	57.6309	1529191	1495775	1542393
Milciclib (PHA-848125)	174613	146530	168787	20.8824	18.5567	22.9761	2158894	1808945	2337459
ZSTK474	162347	163229	164510	31.2574	27.0865	27.4589	1425961	1343478	1441267
K-Ras(G12C) inhibitor 12	174108	167514	150120	47.503	37.9011	43.0443	1469117	1055987	1420529
CCT128930	161562	173316	160356	32.9619	34.2351	24.7005	1145985	1089016	701199
GSK621	171536	207373	118878	52.1662	55.8042	53.9884	1058714	1250868	1339436
Nexturastat A	188605	169846	139579	51.0403	47.551	50.3383	1232591	1221690	1332486
GSK1059615	187625	161842	148826	33.1316	25.7918	26.9594	1466760	1152172	1109422
VR23	159140	178163	161705	54.0411	58.5586	56.2058	2126976	1148923	1205735
INH6	199011	158740	141291	57.0401	51.8384	53.2636	1110853	1027030	1078549
GSK2830371	193461	170779	136522	48.5842	46.1549	51.744	1069774	1148896	1405020
Benzethonium Chloride	177886	206263	116970	61.9032	50.2989	35.2641	1165648	799255	485769
Bay 11-7085	167783	183543	150797	31.6011	33.6324	41.7496	996294	1156185	1378028
ABT-263 (Navitoclax)	167183	183545	152629	35.537	40.9667	38.9289	1853039	2168854	2289071
SBE 13 HCl	190965	184488	128577	53.5085	54.7315	55.6803	1182495	1240174	1340163
MG-101 (ALLN)	165794	192362	147212	49.8364	53.8144	47.9377	1407175	1722836	1328213
WYE-354	189782	163228	152663	38.2754	37.7784	37.1275	1933246	2235788	2344919
BI-847325	182443	182477	141065	39.092	37.1989	38.5346	1742189	1437229	1648897
Trelagliptin	198510	162805	145411	55.3288	54.1517	57.3139	1381948	1418500	1301761
SNX-2112 (PF-04928473)	171123	172427	164049	18.586	16.462	16.2597	2665837	1888417	1750305
AZD7762	161683	168274	178792	32.4178	30.7245	26.8907	2364949	2210320	1954209
ONX-0914 (PR-957)	161895	169386	180522	45.1057	42.2308	45.2664	1394777	1226691	1065948
U73122	155192	191372	165672	54.8308	56.7039	57.6736	1148503	1284972	1255141
Vorapaxar	219122	153370	139993	60.0289	56.2097	61.1148	1242393	1216413	1263151
URMC-099	188743	173050	150782	57.2655	53.9606	59.2211	1715740	1475658	1742140
LRRK2-IN-1	189406	182950	141152	53.7546	53.1901	53.8135	768736	687684	813465
Tipifarnib	183696	189504	141324	34.8201	31.4598	30.0837	1419570	1197376	1290088
SB225002	188556	181872	144603	51.239	48.2249	49.7347	1949425	1217892	1434193
ZM 39923 HCl	195948	188522	131097	37.3436	40.5414	46.2521	804454	1200766	1093209
DBeQ	142584	176462	197205	46.7194	53.4201	49.7261	1066442	1384588	1123206
8-Bromo-cAMP	202981	163489	151037	59.0524	56.0453	56.3614	1085880	754627	847941
YK-4-279	200874	173894	143103	48.369	51.8422	46.3111	1459664	1492283	1317317
Bisacodyl	155998	189613	172317	24.489	31.2535	36.0781	722594	959924	1056369
BMH-21	204436	185022	129703	48.4702	42.2196	45.0304	1654646	1429361	1343467
OF-1	187409	197801	134218	39.0506	47.6418	53.4657	776720	1018033	1147062
Azatadine dimaleate	189918	183169	147528	24.7571	32.8042	31.0331	1324853	1660704	1625098
CH-223191	200568	170258	149889	57.2951	54.4635	58.9355	1098369	1048336	1220215
VER-49009	197736	176706	146333	45.5088	45.2474	47.5025	966045	817444	1042392
BG45	188170	190061	143208	55.496	57.1248	61.0779	1489985	1251069	1522683
Spautin-1	190412	179988	153394	55.649	54.3256	57.684	1096409	1047546	1281117
LY2228820	198270	188409	137751	35.4239	30.1991	30.3248	1851998	1560028	1618691
Tacrolimus (FK506)	201428	172404	151088	49.0329	54.6043	39.7706	1386906	1375379	1055038
Dibutyryl-cAMP (Bucladesine)	177339	196788	150894	61.792	57.5916	61.757	1132413	1146145	1373485
Efaproxiral Sodium	187563	188785	149549	59.9872	51.9357	39.5303	1383236	1472392	944586
PND-1186 (VS-4718)	188159	174192	164173	50.1991	49.6456	49.71	1275795	1248235	1251216
Fulvestrant	157615	203825	165418	31.5991	37.531	37.6906	1247628	1665660	1655682
Obeticholic Acid	198514	184207	144174	59.1388	60.8295	57.6163	1313172	1295872	1213147
CH5132799	155351	192055	180308	34.0922	34.4599	28.9802	1404376	1113031	948766
GNF-5	204719	172519	150638	48.77	51.2441	54.6784	1026133	1121819	1254006
Oleuropein	184804	189196	154515	50.2967	54.296	55.4249	1203943	1433526	1345214
UNC0631	206857	157750	164388	44.8987	40.7833	43.3302	1708746	1399171	1619664
AZ5104	182408	179608	167351	43.8737	45.7265	43.2053	1033588	1002632	1045914
Bleomycin Sulfate	207167	168856	153864	28.4551	25.1551	29.7394	1574407	1392152	1798127
LY2584702 Tosylate	201700	199445	129002	45.0492	36.4431	39.7198	1018717	769455	881920
PF-477736	178105	172623	179952	26.8912	26.5025	24.4809	1727105	1450758	1343932
EHT 1864	208429	168280	154140	52.9552	52.4272	52.8231	1139506	1011818	1246841
GZD824	176630	154979	199388	24.2518	31.1878	27.0639	1684494	2179405	2004188
M344	206093	162172	163001	28.3108	25.045	31.3418	1209290	868194	1293874
(S)-crizotinib	186090	169405	176794	61.0068	58.2156	61.1757	1432223	1346420	1361129
Birinapant	187916	178166	166363	57.0409	52.7597	52.3644	900075	915276	889370
PRT062607 (P505-15, BIIB057) HCl	199219	166294	166965	43.9805	41.2486	46.4898	1634300	1431478	1653666
ZLN005	170314	186668	175861	59.4439	56.2106	62.3623	1822440	1503632	1682570
GS-9973	178115	201429	154874	51.3698	56.4865	52.6525	1051372	1117261	1332559
Simvastatin	196718	173701	164342	29.5704	32.5911	26.1297	2124405	2003516	1770744
CPI-360	209365	176249	149165	54.318	58.6905	55.2501	1383920	1486495	1215167
Dorsomorphin (Compound C)	192322	222332	121235	60.4582	54.0077	48.3903	1087652	1129629	919012
TGX-221	203260	178300	154588	29.03	20.359	23.0565	1474692	1200159	1208895
SecinH3	202572	175111	159107	57.3379	53.6777	53.2592	1291481	1254256	1322439
PI-1840	196048	196239	146278	55.5002	50.587	53.7852	1216758	1118020	1140319
Bikinin	190885	205677	142070	56.6321	56.6976	53.1267	1242181	1283666	1193683
Nutlin-3b	202334	194680	141924	57.8265	57.3458	57.1563	1329103	1322565	1375945
LDN-214117	211443	183323	144254	53.5403	49.4754	54.1464	979229	993213	953798
UM729	204229	167339	168110	50.5927	50.3226	51.3427	1468093	1463563	1815944
Rocilinostat (ACY-1215)	169731	192714	177636	45.4171	46.2711	46.9872	1620758	1764292	1821225
NPS-1034	167203	193065	180883	56.3157	53.2284	59.7283	1693942	1599902	1755332
Decitabine	171227	206977	163247	33.6505	27.8648	41.957	1552011	1530400	1973506
LEE011	194939	214846	131750	45.9428	48.2316	47.3217	1475062	1393802	1322518
STF-31	202374	197126	142544	54.6888	58.2763	56.3364	1223639	1423977	1360181
Triapine	215999	196055	130913	44.9324	45.2882	46.2206	1292550	1129183	1239164
FIIN-2	198809	160737	183589	55.8253	55.6934	57.0537	1274970	1457615	1437664
AZD2932	206664	204569	132281	47.9384	58.0954	43.6132	1054262	1387418	916096
PF-04929113 (SNX-5422)	172668	187397	183629	19.704	17.6239	15.8824	2365907	1763803	1765872
CEP-32496	219768	195926	128105	50.3501	53.5475	55.9602	1075633	1186569	1284813
BRD4770	195122	177567	171936	58.5902	52.4027	56.583	1558711	1583260	1678871
MCB-613	184170	159670	200826	52.6179	52.0833	53.1647	1364669	1386736	1243158
VER155008	210212	172801	161790	58.7411	52.9404	54.368	1459462	1384428	1268439
6-Mercaptopurine (6-MP) Monohydrate	190287	213177	141635	58.708	46.7444	46.3922	966319	833799	679833
AT7867	169825	187666	187700	29.6588	32.3742	26.1432	1866421	2021679	1881958
MI-2 (MALT1 inhibitor)	203708	203133	138734	51.6186	51.5501	50.8143	1239501	1186062	1037698
Penfluridol	208568	204328	132869	42.5631	59.1204	32.1132	1084531	1460552	714751
GNF-5837	178203	172846	194868	60.1169	57.4159	59.7658	3992649	3651621	3684130
LCZ696	193584	208334	145490	58.8761	52.8543	58.3671	1645226	1360884	1521820
BAPTA-AM	199126	195563	152841	52.852	52.1406	54.244	1204751	1178434	1286510
Flopropione	178764	203662	165634	54.6727	64.2475	48.7941	1239302	1554146	962485
FR 180204	193097	183926	171338	53.2482	45.5443	58.4506	1087070	878455	1213302
BMS-265246	159284	196749	193793	33.9558	34.0032	31.2778	2021104	1717832	1854721
K02288	193006	189635	167291	54.4344	53.5445	56.5351	1168700	1256062	1601090
Afatinib (BIBW2992)	184001	193395	172573	32.8816	36.4476	36.0703	1948669	2241134	2394615
BIRB 796 (Doramapimod)	162413	190652	196978	35.3295	38.5594	36.8709	1686153	1603271	1969405
BLZ945	217575	199694	133262	53.737	55.9401	54.1564	1147410	1268913	1149504
SB273005	221999	191126	137553	12.3809	11.8822	13.1879	1883919	1510806	1914701
Mercaptopurine (6-MP)	191491	186558	172662	41.1434	35.6528	38.2998	1738401	1583554	1702951
SC75741	191303	156300	203936	47.2595	54.9067	51.1171	940683	1146089	1213227
Nutlin-3	181717	216990	152866	33.9961	28.0129	29.6845	1906416	1658182	1814757
G-749	231977	154830	164842	57.7539	52.9874	59.7909	1144963	1105692	1330092
Erlotinib	222893	182192	147727	54.6856	53.1968	59.3794	1228325	1237431	1260874
Amuvatinib (MP-470)	197897	174483	181660	38.5938	33.1745	42.1231	1503711	1462544	1906430
SB-334867	223982	187688	142401	57.119	56.2656	57.1578	1210462	1325596	1282307
O4I2	211626	197889	145282	56.5787	53.694	57.2294	1250809	1081553	1371600
Remodelin	217566	191518	145830	46.9091	38.7959	49.268	823238	773941	927292
Aurora A Inhibitor I	209340	181062	164546	41.8961	37.7945	36.8713	2133813	2301931	2268996
UPF 1069	197013	182234	175721	57.7561	57.1639	56.4286	1190352	1045248	1023603
Azathioprine	173063	193276	188644	35.0191	39.7106	35.0747	1366170	1398559	1430268
KN-62	222464	168630	164294	53.0906	54.8758	52.9354	1176127	1190966	1132989
Santacruzamate A (CAY10683)	190265	218733	146540	59.1727	50.1985	49.6315	1277671	1088782	1158123
GSK-LSD1 2HCl	241196	183125	131225	53.6532	50.7585	49.7897	1426357	1389595	1183876
Cabozantinib (XL184, BMS-907351)	203218	180558	172303	35.757	31.6851	36.7813	2014440	1749045	2149340
Valnemulin HCl	189363	222417	145099	59.1225	50.4491	46.3049	1431299	1248812	1133883
Splitomicin	202494	190552	163943	54.7848	55.6513	57.321	1153202	1174216	1231820
EPZ5676	168354	200417	188751	44.5825	66.4354	59.2714	1282984	2095634	1736977
Mevastatin	185790	185542	186230	53.9887	52.049	46.1025	1434538	1427881	1017727
CGI1746	174016	208578	175108	47.8653	54.67	47.4956	1019707	1294442	1016461
EPZ015666	210837	188985	158268	50.9621	53.873	54.0611	1128481	1285082	1300352
EI1	221085	182553	154461	53.5795	52.8688	51.9495	1257325	1266564	1137159
Pilaralisib (XL147)	185764	199378	173268	58.197	56.3719	57.7024	1363142	934352	1291802
BIX 01294	200947	208806	148659	51.5839	54.6021	53.5276	1353667	1787251	1571164
BQ-123	195912	206794	155953	57.0806	54.5587	46.8708	1228987	1153659	946082
NSC 405020	214673	188202	155979	58.8484	65.5389	60.0017	1342906	1645369	1441602
TH287	189367	206480	163526	50.4815	47.2162	48.3237	1328851	1157602	1373600
PluriSIn #1 (NSC 14613)	209156	198896	151734	55.2387	48.1043	56.4755	1260263	1234206	1505835
CK-636	202555	208462	149051	54.3625	56.2983	57.0397	1452414	1370839	1431746
SU6656	204977	173384	181819	48.1885	44.5714	44.5152	2473127	2068566	2390843
GSK2334470	171260	198212	191442	48.6248	45.8889	47.8662	1208581	1017720	1282773
D 4476	211309	198185	151896	54.1984	56.231	57.8432	1064498	1190279	1095947
SH-4-54	215325	191032	155275	57.3559	58.2314	61.8464	1951219	1549801	1928602
SCR7	200860	195582	165409	55.5307	55.0889	37.5466	1156449	1420525	690926
GDC-0152	191520	204378	166228	57.2118	58.1371	48.9544	1122002	1210683	1012938
RBC8	208733	192492	160992	61.7671	58.4128	59.1506	1373084	1255878	1368282
Z-FA-FMK	195854	190393	176062	60.1263	62.6668	59.4787	1382413	1507277	1444890
Quinacrine 2HCl	179763	222225	162090	68.6996	52.8009	48.6617	4744556	3269869	2605578
TMP269	197122	194060	173120	50.862	61.21	59.6277	1351159	1674183	1876512
INCB024360	216847	188543	159468	53.9872	52.0919	54.3418	1119370	974611	1096830
Palbociclib (PD-0332991) HCl	166234	199698	199101	34.9859	40.2889	41.7151	2970635	3220763	3720787
HJC0350	213270	203753	148410	56.636	58.2606	55.5879	1183866	1263120	1150013
ABT-199 (GDC-0199)	201252	211648	152568	56.4257	51.9877	56.6363	1415220	1146288	1006338
Nithiamide	209805	172641	183482	66.1428	54.5232	55.7148	1506479	1192303	1154285
CID755673	178469	185311	202337	62.8365	57.8839	60.2887	1576054	1324559	1400219
PF-04620110	182079	193947	190434	64.3518	53.2752	60.3107	1610839	1253571	1402646
LFM-A13	206291	196250	164212	58.1906	49.9496	21.3685	1497121	1911295	409102
CW069	197734	196345	173063	57.4467	58.2243	64.7671	1435935	1381449	1822336
SRT2104 (GSK2245840)	218960	194719	153789	55.0503	55.541	58.3536	1306539	1211063	1551903
SU5402	199961	192742	174781	53.9165	58.2677	57.7357	1374996	1012715	1705400
VX-702	199346	180542	187664	42.5169	59.3916	51.3734	1130071	1638336	1508742
Sorafenib	191194	203574	172792	27.9322	51.1201	53.8369	470446	999759	1151665
ML323	240883	183274	143758	58.601	55.3035	54.0151	1211447	1181471	1281201
DASA-58	201438	192448	174125	55.3857	56.0538	54.7019	1388904	1236780	1226024
Chlorocresol	189933	224998	153105	44.9025	58.9975	41.503	1175978	1577483	1056166
Oltipraz	205930	183869	178351	58.2562	51.3341	53.8535	1614316	1405866	1345550
Geldanamycin	179142	196755	192300	26.1898	26.319	24.5928	2009812	1889681	1756412
IM-12	213739	191138	163522	59.5748	52.704	51.0428	1401519	1170697	1352896
Nelarabine	183633	220066	164765	41.5232	33.6004	38.152	1855700	1540702	1829207
GSK1292263	155361	180849	232337	36.3006	36.925	32.0903	1717448	1461773	1540501
Kartogenin	197442	210606	160831	57.9133	55.8053	57.952	1358274	1172977	1274207
Fingolimod (FTY720) HCl	206958	203102	158914	42.3416	58.008	34.2362	1113623	1519834	820900
Lomitapide Mesylate	186509	191761	191242	52.5378	52.0647	62.8451	1204534	1233349	1767224
Tariquidar	255167	168803	145631	55.9043	51.1608	56.4158	1081068	1172223	1210883
3-Deazaneplanocin A (DZNeP)	177897	204071	187775	42.4006	51.8791	41.5121	747607	1017852	820050
GW9508	259554	173177	137311	55.2275	54.8149	55.3927	1190266	1310833	1230523
Fluvastatin Sodium	178515	172896	218920	28.8136	30.3336	25.465	1809810	1966154	1887894
PTC-209	230338	186925	153350	58.4622	52.919	54.5667	1892856	1546974	1564734
E3330	206712	198818	165159	57.566	62.8424	60.1163	1160687	1181390	1191826
SMI-4a	250683	198779	121297	58.8231	59.375	54.6124	1526197	1288197	1249232
FH1(BRD-K4477)	215883	196931	157970	52.273	53.4005	53.134	1224222	1086291	1159867
OSI-906 (Linsitinib)	159757	215730	195476	37.1534	43.6712	47.2421	1657083	2051674	2262290
Tenatoprazole	185989	184411	200910	58.9932	55.3946	48.0894	1469075	1254913	1003695
SB239063	221174	214817	135365	47.5843	43.3322	50.8597	1006449	914717	1155113
Dovitinib (TKI-258, CHIR-258)	196800	226463	148271	24.5396	24.4662	23.5533	1831173	1683058	1459617
BQU57	217029	191476	163047	55.7167	53.2386	61.6361	1395880	1277684	1751113
LY2835219	187282	187403	197045	45.7621	39.4149	43.2692	2007838	1792594	1967507
SKF38393 HCl	215073	205257	151603	62.4094	57.0169	58.9345	1364481	1226635	1301235
WZ3146	199909	191643	180772	27.7811	21.6314	23.1411	1776560	1384999	1493697
MK-5108 (VX-689)	196713	186814	189108	31.5042	34.3994	37.5216	1728436	1590864	1757730
AMI-1	194742	209076	168881	56.1535	56.444	54.9201	1176902	1166833	1182044
OSI-930	178385	203971	190484	42.078	45.5436	42.7186	2079232	2494844	2159778
Luliconazole	209711	221069	142193	52.7887	58.2388	34.4226	1219682	1163500	712655
CH5183284 (Debio-1347)	212901	217609	142788	53.1338	59.9903	37.5439	1569749	1455208	931034
Tyrphostin AG 1296	204970	199484	169026	35.5341	37.0056	26.7775	597253	680736	529840
PD-1/PD-L1 inhibitor 2	202890	197565	173180	56.5425	55.0193	55.3235	1447241	1360963	1235544
Chlorquinaldol	202614	186339	185170	44.1273	56.3251	44.7417	1033404	1418075	1122895
MI-3 (Menin-MLL Inhibitor)	233880	166134	174173	54.409	53.4356	56.9352	1380604	1421151	1645045
(-)-p-Bromotetramisole Oxalate	232484	176350	165572	54.6286	54.7173	57.7101	1078994	1149395	1407640
Endoxifen HCl	212634	217753	144021	54.0194	52.7356	45.1462	1388670	1157833	947167
LCL161	191241	212365	171321	56.9966	55.3631	52.1957	1214754	1219861	1201424
SirReal2	202912	205393	166761	55.5598	56.3276	60.0416	1485670	1645456	1817365
INH1	202635	193668	178810	55.8897	57.5982	60.2638	973845	1188115	1254635
MEK162 (ARRY-162, ARRY-438162)	188968	241129	145643	47.0474	60.2556	45.2589	942379	1270733	1103955
CPI-169	223607	224860	127278	54.3143	54.7676	55.3625	1253013	1159855	1166215
JZL184	205870	175926	194200	56.0654	52.5041	48.9617	1150857	1261167	1035170
HO-3867	233606	184331	158390	61.1689	59.8129	54.0237	1184902	1293759	1288258
Lacidipine	181632	190126	204825	35.9522	41.0988	33.8841	1946092	1658579	1718198
Enzalutamide (MDV3100)	212777	203131	161019	34.009	31.5408	30.8413	1318436	1075997	1308517
Losmapimod (GW856553X)	195839	190697	190424	52.2738	55.7439	54.5339	1359427	1520981	1111057
LDC1267	197767	227209	152583	48.5113	51.391	55.3631	1112540	888901	1227291
4E1RCat	198294	207898	171433	58.6968	57.7967	59.4216	2256972	2017895	1853608
Tranylcypromine (2-PCPA) HCl	188841	199799	189437	63.9234	54.1724	56.1379	1528206	1462389	1539940
MNS (3,4-Methylenedioxy-β-nitrostyrene, MDBN)	182222	198576	197414	45.9079	62.1307	42.3194	1444490	1828951	1392854
GNE-7915	254310	173132	150776	57.6692	57.9411	59.9668	1226429	1219587	1398518
Bromosporine	189839	177649	211046	42.6936	49.9515	52.3784	816210	1041646	1017123
Bromodeoxyuridine (BrdU)	232044	201355	145268	56.4338	54.3168	51.3577	1595686	1526243	1354042
Sodium Tauroursodeoxycholate (TUDC)	195088	224767	159139	63.8364	61.192	59.1615	1860105	1608124	1296993
Tenofovir Alafenamide (GS-7340)	226918	199055	153059	62.456	57.4212	59.5017	1200623	1322724	1242799
Pacritinib (SB1518)	224073	190183	164796	36.9422	36.7652	36.3406	1573007	1554670	1354324
Bergapten	205229	184574	189301	51.511	58.9992	53.5579	1470369	1567013	1626330
Reversine	200959	191645	186749	48.9141	47.5457	51.5059	1242534	1444203	1430999
Levonorgestrel	168436	228668	182477	42.6302	44.793	40.6314	10300000	10200000	10900000
MI-2 (Menin-MLL Inhibitor)	201089	191405	187541	56.4504	56.3845	55.9691	1325674	996183	1091480
VE-821	211748	199591	168699	55.7184	52.3171	52.7579	1205124	1295250	1474216
Cabotegravir (GSK744, GSK1265744)	195541	215870	168778	46.693	49.934	40.9502	885632	1287954	747335
UMI-77	193486	231291	156213	55.6439	51.9844	57.1863	1445351	1628728	1512340
Ascomycin (FK520)	211793	192743	176459	57.9365	56.6879	52.8141	1486849	1386237	1326845
BPTES	193164	205168	182669	57.6566	60.9139	58.6173	1469130	1518174	1560989
STF-118804	191640	199643	189874	58.6643	61.0832	61.4048	1339496	1192902	1326786
Etofibrate	190576	223745	167170	63.6204	53.4297	46.0605	1282254	1035527	873099
Bosutinib (SKI-606)	197064	203923	180661	37.044	30.0583	31.0906	1891618	1488215	1399340
Posaconazole	192605	193103	196078	41.0898	33.7726	39.3376	2020447	1791418	1930029
FLI-06	211333	229419	141476	56.7504	52.9078	56.0234	1275363	1252522	1266953
KNK437	214548	219022	149021	61.6085	52.1286	56.1471	1353447	979676	1118534
CGP 57380	180603	221991	180005	52.9218	60.2743	54.7893	1257755	1281627	1330366
BKM120 (NVP-BKM120, Buparlisib)	167227	219235	196205	30.1019	33.919	27.8441	1475411	1278588	1154096
Nicaraven	194186	236181	152373	67.4369	57.2377	41.5259	1448390	1228111	783759
E-64	212558	194140	176303	53.625	53.0775	55.9154	1343076	1403324	1268629
Gemcitabine	187563	180478	215150	38.7502	41.6104	39.7455	2147423	2033529	2306678
Entrectinib (RXDX-101)	203931	199005	180717	51.887	56.1651	55.4969	1465331	1384840	1224559
Tofacitinib (CP-690550) Citrate	202952	204098	176721	47.4836	59.185	39.9738	1035537	1185762	825635
NU1025	217814	188353	177870	58.0451	56.3812	59.326	1807104	1919015	1791558
TAK-438	212803	221713	149680	60.2853	57.9023	58.5941	1358075	1329924	1364565
Cyclocytidine HCl	175677	209527	199016	40.6405	42.0609	34.5156	2062047	1900968	1740934
Dapoxetine HCl	176660	185576	222148	45.6395	41.1679	37.9327	1839163	1690787	1820861
Dipyridamole	191968	202253	190280	42.658	43.8193	32.9926	2128858	2182061	1842922
N6022	232415	198720	153859	56.465	57.8185	59.179	1229804	1162224	1293233
Penicillin G Sodium	241721	210520	133353	60.1157	56.5247	37.2691	1266934	1286354	618854
Deferasirox	180480	205568	199742	39.0251	44.0287	39.9251	1968264	2068159	2102673
XMD8-92	213975	212303	160428	60.3459	57.9475	61.6788	1130900	1383228	1456897
Xanthohumol	186814	227167	172745	56.6387	62.157	57.8959	1514694	1514740	1487843
ML141	222969	196263	167699	56.532	53.4126	56.0134	1324765	1315558	1406404
OAC1	204522	190615	192066	62.0694	60.3809	62.0082	1388994	1447824	1267488
(R)-Nepicastat HCl	194682	212142	180593	46.3728	56.3771	41.6761	1367289	1474683	1326918
BTB06584	187004	200424	200143	52.2759	54.0896	59.6627	1366378	1140657	1419868
YM201636	180365	208955	198472	38.6508	43.1765	40.1857	1713930	2061421	2131143
ORY-1001 (RG-6016)	214434	192163	181196	49.2887	50.3657	52.1221	1712625	1839451	1912346
P22077	195028	195381	197432	57.9339	52.9064	56.4718	1311591	1260381	1403746
AG-18	209757	196094	182683	63.2296	58.824	62.7154	1573289	1414129	1552427
Tasquinimod	209720	211629	167325	55.2197	54.617	57.3807	1068639	1212060	1229699
Dronedarone HCl	196724	187423	204535	41.8152	46.6832	42.1036	2078361	1871558	2166947
Bromfenac Sodium	182360	212645	193887	56.5097	65.8616	49.1491	1683764	1936656	1222301
GSK3787	216908	213037	159272	59.0018	54.9248	59.3755	1639432	1108309	1143473
Dirithromycin	197032	211695	180819	58.375	56.8733	50.7944	1249170	1380019	892688
K-Ras(G12C) inhibitor 9	212815	219979	156849	55.7468	53.5623	52.8187	2332058	2076609	1909198
Teriflunomide	202765	205002	181974	52.7876	49.5557	44.3876	1518130	1358138	1346892
FPH1 (BRD-6125)	188655	236347	164961	53.0222	58.2152	60.7524	1058089	1189542	1279772
Benzoic Acid	210250	213652	166205	66.1906	56.3124	43.4891	1272871	1365615	788162
Sunitinib	234602	217450	138213	50.4909	48.6553	50.9647	1851011	1797343	1743039
Saracatinib (AZD0530)	187805	217684	185156	31.1999	25.4886	31.6113	1949136	1673754	1632913
A-438079 HCl	221386	212902	156631	56.5061	57.4488	56.0812	1284290	1203460	1392814
AdipoRon	239623	202695	148853	57.3957	53.8102	58.9727	1149621	1381336	1481603
Ethamsylate	199610	227329	164457	53.3303	60.6148	39.2132	1389281	1559957	820344
Silodosin	186481	201554	204111	44.1721	42.4814	36.257	1942942	2079651	1737284
Domiphen Bromide	198922	191305	202088	53.418	52.3744	49.0255	999737	1051317	983242
Lapatinib (GW-572016) Ditosylate	175273	232599	184526	37.732	36.0184	32.1946	1705443	1693602	1457912
Irinotecan HCl Trihydrate	203570	174598	214310	35.5869	30.5874	29.6878	1896392	1430680	1601592
PX-478 2HCl	217478	186075	189182	53.1649	51.2444	56.5592	1107607	1071272	1270159
Lovastatin	196602	212305	183920	38.7191	37.8542	36.3024	2039141	2042550	2164887
Alizapride HCl	209004	229310	154519	51.5579	63.5295	39.4633	1485515	1616044	996477
Cyclo (-RGDfK)	201220	216571	175106	51.652	48.8827	52.6757	1355948	1357214	1137904
PFI-4	212227	227132	153580	59.3617	60.9985	59.9574	1379200	1368150	1492588
DEL-22379	215340	229003	148605	51.3905	57.1423	52.0848	1220663	1417535	1305326
Abscisic Acid (Dormin?	229567	201322	162241	55.4429	52.9435	49.6339	1489457	1061168	1082441
PHA-793887	223789	178187	191312	27.3191	17.9008	18.6361	1940670	1289572	1534351
SC79	179701	214947	198801	62.0208	62.3359	63.7692	1526602	1361055	1727257
Epinastine HCl	206519	203160	184530	65.1477	56.2633	49.4479	1301757	1104333	1093443
Empagliflozin (BI 10773)	214393	187635	192353	54.4571	54.5567	59.2927	1093783	1135597	1425437
AGK2	200490	231330	162770	57.3468	55.7596	57.4774	1496018	1408462	1533151
Zoxazolamine	214050	200042	180565	63.1546	53.6829	58.739	1349284	1206352	1196364
ODM-201	227824	212402	154740	55.4037	54.6674	58.4213	1162094	1259935	1055121
Ivermectin	217419	183336	194475	31.7626	29.6874	32.2078	1421688	1407860	1469175
Amonafide	213276	203292	179015	39.5138	33.7472	33.8321	2019491	1724980	1781412
Artemether	157647	236193	201948	33.7532	42.4128	40.4084	1554709	1869752	2188823
Idasanutlin (RG-7388)	189638	193904	212909	54.2978	54.1915	57.0362	1433521	1396792	1420727
Levofloxacin	166374	227621	202552	41.0199	43.3661	35.3241	2109742	2042846	1827146
Leflunomide	217226	196060	183376	42.8102	36.4263	38.7809	2492173	2102368	2219822
ISRIB (trans-isomer)	235912	204901	155941	55.4836	55.7341	58.1505	1160657	1331575	1265228
Aloxistatin	236458	196516	164330	56.0778	53.3788	56.5615	1390506	1489960	1348351
Pizotifen Malate	202924	198253	196474	43.4061	31.5958	36.0164	2049328	1657052	1687421
Rotigotine	194488	193265	210203	58.3937	58.6202	60.5896	1582767	1309626	1452921
Darapladib (SB-480848)	199347	221634	177207	57.0221	58.8194	57.7816	1789047	1659334	1747781
GSK J4 HCl	193840	192621	211801	56.5459	54.7803	58.6116	1232548	1106998	1383337
Choline Chloride	180892	221640	195801	66.2068	58.6967	55.4303	1489315	1330067	1307014
Estradiol	171838	206661	219940	44.869	48.0122	42.1937	9554782	10200000	10800000
Tenovin-6	198231	238204	162098	42.6819	62.5343	40.5442	1070540	1490376	1077435
Mupirocin	219686	202845	176173	51.899	59.8616	44.2776	1110059	1362292	993199
T0901317	205601	199993	193866	33.3965	29.3779	33.5761	1889389	1665757	1544886
PD 151746	225470	230955	143067	53.0481	55.9707	57.1943	1057105	1041837	1309716
Tolfenamic Acid	177425	222407	199854	40.6892	41.9948	34.6684	1907808	2041564	1851813
Optovin	246758	183119	169872	61.4149	58.1095	60.3184	1730568	1352574	1673975
Menadione	177188	215160	207422	41.7246	44.0801	21.383	2080107	1850903	809311
Mesna	188034	197017	214827	40.6689	41.4481	36.9494	2098865	1808212	1780144
Thalidomide	221929	198330	179742	39.2302	33.8309	42.8533	1757309	1599373	1808754
Azaperone	202941	222380	175469	47.4051	60.4607	43.438	1116606	1529921	1036164
Lenalidomide (CC-5013)	162382	217002	221745	32.2258	32.37	31.445	1208104	1611888	1439785
GSK J1	209360	246204	145574	58.4807	53.8653	55.7104	1225365	1373370	1324539
Azacitidine	195247	189823	216161	41.5152	42.2615	37.5932	2051220	2050981	1875615
SBC-115076	193191	208232	199842	52.6698	57.9937	49.6168	1010271	1134162	1075375
ML167	214143	223430	163710	62.8153	63.3302	61.9419	1908357	1809870	1935802
Licochalcone A	214710	205137	181550	51.9919	53.9399	55.4377	1135399	1462159	1323022
PFI-3	156828	202100	242595	48.613	58.575	59.3266	1003974	1122916	1144363
EPZ004777	269349	161511	170812	58.4941	59.55	58.6977	1711905	1566469	1600469
AZD8330	215996	180185	205501	42.8541	44.9997	36.8347	2324334	2295031	2036716
XEN445	223997	221891	155848	57.582	55.224	58.0712	1348910	1166422	1604430
Cyclizine 2HCl	176129	234414	191309	48.9463	66.1295	52.9237	1579109	1959959	1434134
Pilocarpine HCl	189093	231409	181437	57.9745	58.954	52.2736	1128911	1461589	1255499
UNC1999	184308	192848	224886	45.8431	61.3842	52.7657	1147437	1691235	1539556
Dibenzothiophene	191169	197688	213256	57.697	60.0313	55.1904	1221237	1271582	1040987
GKT137831	181723	223841	196739	60.0816	62.4239	63.6264	1385365	1276508	1434274
AZD3264	217647	212769	172264	55.8707	55.2953	53.2109	1289611	1275026	1109931
BMS-345541	228385	196668	177737	59.6099	56.792	55.1495	1257956	1167833	1058046
Sorafenib Tosylate	195678	213938	193280	36.2052	30.1203	32.8204	1497699	1484375	1519918
Sulfisoxazole	180971	196774	225230	39.5801	44.6087	32.1333	2062377	2029480	1691341
Anacardic Acid	211817	233290	157921	52.191	54.3763	54.8239	929089	1134137	1373961
KN-93 Phosphate	218538	221461	163090	54.969	53.2147	50.533	1230343	1015936	1106691
U0126-EtOH	208294	229262	165609	34.3804	38.1351	35.7611	1420181	1625205	1897322
TAPI-1	212954	225970	164378	59.0038	59.9501	61.3734	1320470	1351706	1299620
RG2833 (RGFP109)	207604	178279	217845	52.8524	44.9494	52.3579	1615108	1255879	1336627
Disulfiram	187147	208241	208350	42.2978	39.3114	30.4222	2829508	2407914	1759756
Lenvatinib (E7080)	216336	217886	169567	38.1412	34.172	41.4284	1668943	1870792	2049309
4EGI-1	220098	210924	172844	60.5292	56.151	60.8453	1174331	1150781	1390554
JSH-23	222530	192896	188461	59.8033	57.9868	61.446	1615864	1760627	1679961
VU 0364439	206157	206497	191515	56.2467	55.1894	59.1792	1060243	1182124	1211261
BRD73954	239572	197799	166800	58.5703	59.483	57.2973	1525000	1672583	1466254
Benzydamine HCl	195454	215982	192818	56.1036	67.4958	45.9325	1440362	1629643	1166169
CCG-1423	232309	208662	163588	49.4526	55.2845	51.8476	1099706	1415766	1190279
AVL-292	209560	195529	199479	57.7427	51.0143	58.7256	1217165	925827	1133581
INO-1001	186865	211013	206961	40.928	37.6739	46.6535	1915402	1870961	2452354
GSK2578215A	198017	221515	185750	57.526	51.0301	57.0686	1492939	1465262	1598322
Methscopolamine	190715	196105	218581	41.6622	43.6954	42.161	1945108	1878455	2171654
LY2784544	184569	207277	213584	37.9228	35.3318	32.8097	2028372	1711444	1657062
Elacridar (GF120918)	215461	218005	172116	55.1144	54.8944	52.9099	1017438	1395066	1223272
Fluorouracil (5-Fluoracil, 5-FU)	194302	211973	199356	38.1012	44.4829	48.2593	1900317	2409348	2607944
GNE-9605	229397	226415	150057	59.8292	59.6822	58.3679	1145814	1458079	1269878
Cilengitide	188816	224515	192672	29.917	26.6611	28.2701	2253301	1621043	2044053
CP-724714	224291	192115	189970	36.4776	27.7418	33.4439	1686138	1317592	1611995
Lomeguatrib	227818	217455	161226	59.0322	60.2212	61.3316	1418886	1321211	1477377
Phosphoramidon Disodium Salt	257072	183712	165871	60.4211	60.5085	56.1814	1622723	1288281	1413728
RI-1	236665	219233	151053	54.2608	54.917	56.7089	1062644	1304876	1251218
AZD1208	178080	219347	209601	47.057	54.0755	55.0194	977739	1041675	1211322
Go6976	171148	231225	204809	49.562	51.2704	49.4839	1181869	1152484	1234881
SU11274	200201	214907	192130	32.5872	40.2511	41.4587	2174093	2913433	3082018
Sparfloxacin	206643	208550	192232	39.416	40.0484	34.2051	2041388	2287309	1761027
SBI-0206965	248465	196826	162791	53.4058	51.8653	56.6873	1441254	1182035	1324365
Montelukast Sodium	221917	209100	177086	50.7171	58.2846	44.7349	1114558	1291305	1224189
ESI-09	219593	232896	155637	53.0239	53.6076	55.6638	1282396	1187198	1183612
Z-VAD-FMK	225022	207846	175668	49.8225	57.4936	44.3362	1281801	1222238	949675
Filgotinib (GLPG0634)	227978	224421	156779	55.1826	58.7815	58.1659	1181186	1221808	1165503
Miconazole Nitrate	193384	201713	214603	41.8465	39.889	36.9555	1687329	1487364	1550999
FPH2 (BRD-9424)	212702	231145	166025	57.9386	59.4404	57.7379	1044470	1281268	1238889
SC-514	173671	236059	200193	52.0363	53.8745	51.6908	1093654	1092754	1004115
Doxycycline Hyclate	228504	220149	161276	47.7902	70.2568	53.1902	1323555	2325393	1729368
Ivacaftor (VX-770)	174942	220881	214177	33.1442	30.9209	28.507	1321029	1625176	1274423
Y-320	225319	233397	151406	57.6069	52.9332	55.5918	1603909	1626491	1337170
Metronidazole	192379	187251	230597	41.3472	41.6149	36.5291	1983133	1729440	1948891
PF-431396	216851	220042	173472	52.9385	48.9376	58.4923	1525303	1068063	1549190
XL147	201399	227438	182064	35.9653	40.0423	40.9303	1994376	2151402	2165357
WIKI4	238767	224112	148116	51.5933	47.7754	50.5359	1398513	973185	1309808
Furaltadone HCl	196479	206085	208474	53.1916	60.7449	52.2725	1301364	1110255	1216736
CFTRinh-172	185506	218067	207604	46.264	61.6748	56.2088	1225629	1505614	1260945
PP1	179594	213660	218324	58.1155	50.4428	60.0159	1516173	1168665	1546301
Varespladib (LY315920)	195606	214132	202035	35.5996	38.6295	40.4824	1720519	1893363	1959690
Nifedipine	191709	206817	213516	41.7087	42.2876	40.4251	1932633	2027553	1939132
P7C3	235306	208914	167918	55.1364	58.8957	56.7019	1352982	1265757	1145730
GNE-0877	229748	218035	164456	56.6151	59.8863	58.9997	1311081	1270828	1331822
HPOB	218204	198562	195620	59.1554	56.6834	60.2134	1358671	1100771	1448425
Cobimetinib (GDC-0973, RG7420)	248119	176270	188390	60.3749	56.3504	62.9586	1568396	1333406	1621901
Embelin	180374	217273	215360	61.5557	56.2169	56.1165	1576258	1132707	1770302
DTP3	235482	194087	183443	33.3894	56.2887	60.2865	651872	1247299	1605837
Tubastatin A	250901	190952	171455	57.6612	55.2926	58.3467	1387470	1209112	1391292
Artesunate	157603	216392	239316	31.7691	38.697	33.7334	1464463	1640053	1775968
Phenothiazine	190154	238986	184200	58.0351	60.7711	49.9246	1656067	1439978	1063687
Pexmetinib (ARRY-614)	231241	202670	179741	47.7974	45.6702	46.4034	1214693	1129239	1122267
LGK-974	201701	196466	215535	58.7262	55.8683	58.1937	1331096	1248923	1202349
Dacarbazine	177259	221514	215183	32.2575	40.4146	41.9346	1634090	2060523	2051420
Bezafibrate	227474	244574	142299	57.9451	56.1963	40.8159	1347351	1122941	605988
PP2	239451	181725	193382	49.6706	49.9609	45.5657	1140744	1066413	901863
PF-03084014 (PF-3084014)	241306	213437	160020	62.6355	57.5649	56.9961	1175104	1193483	1322079
Gestodene	212325	195048	208031	44.3715	27.3413	30.4717	11300000	8001788	7286158
Benidipine HCl	194585	192330	228702	44.2326	44.3932	39.4533	2418045	2673733	2411074
VX-661	173572	237613	204433	56.5222	54.2163	62.1986	1279379	1346984	1225832
PFK15	161012	220461	234235	52.5039	57.1213	56.2435	1015079	1191560	1333703
Piperacillin Sodium	217677	202124	196042	58.6487	54.6744	49.1613	1267110	1084463	890554
Erythritol	202386	218343	195442	62.1715	54.5445	50.5431	1496645	934372	930409
AT9283	187713	198358	230285	16.9084	21.4987	23.3397	982726	1369446	1589941
TAK-632	207913	196104	212373	56.1047	53.861	56.5649	1649000	1218508	1381348
Serotonin HCl	180568	205664	230214	52.8234	54.5257	54.6731	1288101	1351022	1350979
Meclofenoxate (Centrophenoxine) HCl	224964	187775	203890	50.4466	62.1666	47.1503	890323	1182291	1136146
JNK-IN-8	215387	223640	177608	48.1692	57.0628	39.1191	1077207	1458907	943238
Ataluren (PTC124)	187307	227365	202487	65.752	52.6182	48.967	1439100	1451029	988286
Trifluridine	191858	221309	204071	38.2644	42.2482	40.13	1822270	1860873	2028211
Capecitabine	225987	213398	178069	40.9013	36.9433	31.9731	2069607	1774953	1585163
AZD3463	206048	214345	197079	46.0414	47.4338	40.2821	1028845	1243068	846352
Tropisetron	189187	198524	229865	43.2632	45.0106	42.8171	2288514	1948248	2077955
Resminostat	196445	199767	221641	36.8263	37.0867	34.4999	2242354	1662130	1825043
Diltiazem HCl	179687	209889	228329	43.9161	42.7249	38.7036	2110911	2010156	1913792
Furosemide	190998	207782	219464	43.4663	44.8482	43.6078	1882538	1964495	2321834
Butein	236231	239375	142645	52.7523	58.7564	55.1435	1184428	1236139	1311269
Ro-3306	232674	229940	156063	56.3545	54.3489	50.0482	1130207	1277384	1015625
Acitretin	227739	227892	163101	51.5601	39.6811	40.4433	1605111	1458339	1530130
AG-490 (Tyrphostin B42)	206243	218945	193569	35.671	38.8569	40.7976	1471581	1888578	1944589
Metoprolol Tartrate	202315	227944	188671	41.2834	46.958	37.3695	2335937	2199584	2142489
ME0328	250416	215854	152667	54.9682	56.2178	53.0622	1458654	1221679	1185952
AZD7545	191193	254153	173699	54.6989	54.6523	54.5437	1501240	1425534	1654791
Pimecrolimus	234333	225388	159364	53.1515	51.8342	43.4887	1488661	1140970	1044322
UNC669	228360	204679	186131	59.4555	58.6404	56.3588	1299953	1445891	1419957
Liproxstatin-1	251757	216939	150743	53.2576	55.2383	53.3791	1154516	1051891	1170238
BX-912	211140	216892	191447	36.9925	27.6136	29.9454	2224090	1739853	1908820
TAK-700 (Orteronel)	204113	207882	207610	37.0876	27.4534	32.4027	1590348	1207283	1218703
Calpeptin	218291	218777	182566	55.2893	54.6877	56.298	1128880	1289977	1478361
Chloroambucil	214045	212066	193637	45.6207	63.3834	51.7879	1571858	1762497	2293784
6H05	200373	204059	215547	64.9672	56.7388	67.3765	1447376	1180998	1841982
UNC0379	224856	210230	185163	57.9763	52.8962	57.4876	1265021	949352	1322970
Batimastat (BB-94)	227985	182226	210070	57.2695	57.2216	57.6015	1377029	1340955	964998
Elvitegravir (GS-9137, JTK-303)	183248	224716	212365	40.4768	46.5987	39.6873	1944185	1941518	2057908
Demeclocycline HCl	183809	216638	220425	52.6425	64.3726	52.9437	1209106	1598655	1390007
Uracil	217444	193120	210548	54.3796	57.547	62.3628	1043042	1299053	1420494
Sodium ascorbate	229370	189683	202192	65.257	57.532	55.2243	1829222	1238666	1288017
Procainamide HCl	170779	235562	215017	61.385	52.3149	60.2202	1361351	1174821	1284962
UNC1215	214557	218232	188814	61.7849	58.1061	64.5774	1413216	1152635	1571493
PQ 401	235924	206319	179496	59.0222	55.5138	56.9988	1600354	1296090	1323497
YH239-EE	237550	218931	165333	59.1746	56.0066	59.4053	1764835	1229430	1201120
TCID	195278	212901	213670	50.0372	58.0221	57.6515	1256453	1072246	1693302
Cyclo(RGDyK)	222589	243320	155956	54.5915	51.1221	51.9425	1912636	1567008	1547971
Erythromycin	185012	228459	209047	41.7509	40.2457	36.8392	2001284	1955060	1843291
Chlorzoxazone	257952	203593	161118	54.1174	60.7213	36.2433	1202455	1226393	715563
Favipiravir (T-705)	238634	213962	170192	54.9626	56.2326	57.543	1398143	1548512	1381074
Mycophenolate Mofetil	217916	185056	219922	37.7512	30.0315	29.861	2004879	1608342	1466363
Moxifloxacin HCl	217044	220926	184970	43.2977	37.4745	36.7261	1979039	1620542	1887184
Diphenidol HCl	213559	222154	187277	57.1557	58.4012	55.5228	1322250	1229061	1044242
MHY1485	226419	236677	160001	58.7219	53.3894	55.8967	1396531	1121303	1142416
G007-LK	182406	225917	214970	59.6919	54.2795	57.4047	1415451	1323761	1352132
Doxifluridine	205893	207113	210423	43.6529	46.088	34.4133	2340410	2034138	1933079
Mexiletine HCl	237308	214668	171492	62.8054	58.4014	50.0992	1116165	1204741	973662
STF-083010	237744	207009	178820	60.256	51.9703	57.2876	1253557	1088188	1166759
A-1210477	256033	214708	153459	59.0259	52.1783	56.968	1495950	1005002	1435507
Ethinyl Estradiol	163002	217833	243768	50.4343	46.3145	40.2034	11600000	9188774	9136176
Wortmannin	205864	220686	198145	37.0113	21.2938	42.5577	1497682	865220	1995913
XL019	199111	214946	210759	49.8631	56.2974	55.1113	1381641	1626327	1640111
IPA-3	204154	230942	189844	52.4389	58.9169	54.2403	1401669	1384353	1257432
MG149	224304	211727	189370	56.6981	55.2351	57.2303	1834959	1281232	1623598
Aciclovir	199236	198728	227660	43.4038	44.1042	39.101	2277631	2311046	1966743
Rifapentine	206401	216227	203005	41.8923	44.1511	34.9517	2138154	1929295	1758981
AZD2461	218308	209690	197784	61.1657	52.499	55.1409	1755212	1605104	1429029
FH535	226803	214427	184594	55.1064	54.7338	56.4883	1084699	1224082	1228611
SKI II	195403	222855	207604	45.2393	63.3563	55.5435	1312544	2108699	1912135
NSC 23766	221086	223910	180868	63.4116	62.3764	63.3481	1699164	1698794	1402274
Cladribine	182622	232800	210482	34.8137	41.1504	47.4723	1634771	2068898	2740205
Promethazine HCl	177514	225496	223107	60.065	53.7152	55.5228	1287598	1142410	1086237
Benzocaine	174981	238828	212791	48.3832	65.2271	46.07	1075521	1388015	1025909
DDR1-IN-1	245668	197397	183646	54.957	52.8964	57.694	1322881	1081771	1245131
Nitenpyram	184427	225666	216859	56.6858	62.3613	52.5634	1185675	1422918	1106390
Doripenem Hydrate	212479	236883	177644	38.7228	27.9754	28.2332	1777531	1401273	1349983
Pentoxyverine Citrate	203920	238751	184478	58.1142	61.9911	60.1958	1253908	1524581	1575338
Adenosine	197077	208815	221503	40.2119	41.5832	39.8154	1997452	2122365	1912505
Axitinib	197246	210103	220098	37.4078	33.4696	36.8405	2798997	2189524	2513706
Meglumine	213509	200601	214065	40.5867	42.2518	33.6159	1867061	1741105	1807940
Andarine	177225	237993	213255	31.3436	45.2845	50.5508	8303270	11700000	13600000
Barasertib (AZD1152-HQPA)	194267	235962	198406	25.5668	23.13	22.9644	1498292	1723559	1379769
Imidapril HCl	172447	238581	217681	41.3429	45.4116	39.0548	1735075	2212137	1963721
Doxylamine Succinate	200773	202251	225825	51.3341	59.5397	51.4147	1305148	1437060	1322488
AP26113	180609	272837	175445	47.6507	63.6442	48.0038	1303989	1872737	1315106
TTNPB (Arotinoid Acid)	220243	217177	191529	52.9105	72.7498	58.4183	1021589	1132990	973446
Tolazoline HCl	189838	222498	216997	54.5699	69.2908	55.0178	1498286	2234584	1793355
Ledipasvir (GS5885)	209946	267394	152103	59.375	56.8049	57.2895	1745738	1785226	2130791
Mecarbinate	219873	180926	228707	42.0409	44.8416	41.1068	1955138	1895015	1955959
Artemisinin	230401	222495	177007	45.0181	35.7202	43.8035	2460882	1898060	2330980
IOX1	231381	205804	192926	54.7561	59.2559	56.8604	1576543	1288320	1473339
Chloroprocaine HCl	198999	208237	223129	60.1289	56.7067	56.4645	1264801	1087207	1246413
Cinacalcet HCl	203512	224709	202156	38.0973	34.7843	32.024	1911732	1501419	1402538
GSK126	221013	205742	203633	62.6607	52.7648	66.0368	1608001	1508196	1566065
Sodium Phenylbutyrate	213491	201139	216057	55.1287	69.6645	62.8587	1387200	2116399	1655525
Tiplaxtinin (PAI-039)	254917	211529	164657	55.2203	56.7884	54.8909	1241712	1252056	1193396
CL-387785 (EKI-785)	216141	245049	169950	56.4634	53.0059	54.1517	1277234	1318256	1322860
Bosentan	230946	221127	179081	55.2523	61.5123	44.3156	1162148	1320616	1019291
FTI 277 HCl	242536	200352	188279	53.2706	52.6581	60.8819	1243784	1263882	1576899
CYC116	194487	256456	180340	33.38	41.8811	35.9459	1929884	3110074	2890346
Meloxicam	220543	194294	216461	44.2298	43.9601	34.6016	2258039	1958521	1873402
Bacitracin	228258	215045	188022	61.6637	57.6967	61.1677	1449105	1409411	1211525
BMS-536924	213846	218693	198862	41.435	37.8453	34.5564	2770365	2501180	2406488
ONO-4059	245524	233034	152843	56.7471	52.57	51.6341	1420626	1227424	1220034
Nebivolol	194141	194608	242783	43.8819	43.0127	39.0599	2275321	2099068	2033267
Coelenterazine	260468	190333	180732	60.3254	54.7563	57.2619	1742254	1500387	1782449
SD-208	240734	232672	158594	54.674	49.5134	54.9899	1462753	1028300	1310715
Benzbromarone	193232	267922	170922	48.3543	54.3628	44.7616	1172693	1244298	1154001
BMS-833923	202255	221691	208258	46.6596	60.1647	52.937	1378701	1530758	1444178
Malotilate	209205	237237	185908	35.6394	31.3175	34.2136	1574681	1515335	2599763
SSR128129E	204367	212769	215629	51.5767	62.1126	61.5749	1220184	1272500	1484758
SB-3CT	219969	234578	178397	58.3253	55.1241	56.0125	1370550	1162679	1088876
Mesalamine	223829	197858	211433	50.4725	43.2338	33.6715	2313096	2278143	1836979
PD0325901	202215	249867	181290	38.6306	36.7982	42.994	1878745	1992596	2388120
EUK 134	227060	221531	185083	57.4809	56.9211	46.8188	1456018	1355486	1039320
Marimastat(BB-2516)	212698	207219	213900	61.4183	54.5456	62.4494	1120254	997723	1455597
GW2580	257090	230775	146062	53.1611	55.7046	57.4668	1243330	1266117	1635817
Topiramate	197874	217013	219073	49.8047	42.5788	46.7923	2449839	2288638	2486810
Dimesna	215851	231756	186365	38.0894	34.6126	44.4737	1590392	1642024	2107282
Isosorbide	213060	209428	211706	54.9925	60.3286	50.0703	1040304	1093469	1205178
Gefitinib (ZD1839)	194815	242488	196954	36.0567	39.3527	43.8113	1631125	2106353	2055001
NVP-AEW541	187379	251883	194997	40.0677	44.0549	48.4616	1779994	2373321	2553143
PF-06463922	218390	215213	200758	41.8367	49.1115	53.651	841594	1151844	1251119
AEBSF HCl	234195	223199	176971	57.5894	58.812	60.0851	1272975	1455961	1270995
Pritelivir (BAY 57-1293)	249673	208402	176334	60.4211	62.3735	61.579	1169012	1439492	1204717
Phenindione	190224	209111	235206	40.697	41.9401	40.2938	1884811	1788386	1827148
Bifonazole	212770	207657	214380	47.1081	41.1213	38.5503	1971956	1562475	1572297
Nimodipine	189845	200332	244729	41.0921	43.0405	42.5855	1902099	1754091	2109409
Ranolazine	223645	204236	207110	40.3331	44.7699	40.6544	1979150	1997010	1916786
Esomeprazole Magnesium	213433	210069	211503	37.2711	43.6985	36.3907	2013320	1878164	1908237
Sal003	233361	217142	184508	52.0312	55.1826	55.9528	1035332	1213111	1302799
Genistein	221940	234127	179486	45.5975	37.2638	43.3012	1839382	1732204	1714853
Almotriptan Malate	205423	191938	238239	43.9116	45.1416	35.078	1992281	2084862	1677889
BTZ043 Racemate	206578	225762	203317	31.837	28.9491	29.1332	1520867	1707590	1399139
Erythromycin Cyclocarbonate	231394	240341	164035	61.192	59.0568	53.7452	1849728	1769206	1418082
GDC-0994	252976	205659	177266	57.7554	37.2332	60.3269	1388286	801407	1522485
Florfenicol	223309	210746	201937	48.1997	62.6253	47.6143	1201770	1510798	1152012
PRX-08066 Maleic acid	233710	229958	172333	59.2997	54.4481	59.4356	1510830	1305027	1674409
WY-14643 (Pirinixic Acid)	233458	227740	174861	60.6033	59.8882	62.4022	1569908	1233804	1407861
BAF312 (Siponimod)	200617	222100	213417	51.5637	63.2347	53.6362	1053900	1513337	1239993
Clorprenaline HCl	209954	251087	175356	62.3756	56.0042	55.5782	2169207	1473980	1431736
Glimepiride	232292	219297	184973	45.188	33.67	39.1129	2138936	1691730	1900325
GSK1904529A	227858	216971	191922	38.1861	37.3745	41.1035	1667222	1871358	2033189
Fluticasone propionate	196496	219260	221426	44.6598	43.5786	33.2216	3942555	3572966	2952316
Dasatinib	148008	260210	228976	18.5685	25.1434	24.1355	2055024	2770071	2855238
Melatonin	215040	224432	197782	35.4696	32.4633	30.8333	1630693	1647188	1533414
AGI-5198	199154	247076	191135	55.8661	59.6345	45.9246	1289253	1376608	1068462
Sotagliflozin (LX4211)	200501	237903	199065	56.9962	56.2802	54.9201	1121695	1068959	1261249
NMDA (N-Methyl-D-aspartic acid)	217306	215599	204828	60.0512	52.5795	59.5035	1610673	1062415	1343278
Emtricitabine	195056	223954	218780	38.6102	44.0956	40.5343	1973596	1991929	1992216
WZ4002	208277	236192	193339	40.5957	36.1212	39.5737	1776600	1974091	1671582
Mefloquine HCl	231361	202864	203615	50.8803	61.6066	52.6293	1090629	1391250	1152378
ZM 447439	183040	258581	196347	36.4791	35.1193	40.8802	1851569	1719221	1892858
Chenodeoxycholic Acid	195879	222841	219315	45.1532	44.0931	35.2591	2186357	2250159	1800115
Necrostatin-1	242679	241322	154134	55.261	55.4377	57.5242	1168226	1152140	1304691
Cilnidipine	229164	204729	204414	43.2034	33.2736	40.4466	1924140	1449446	1948771
NXY-059	209132	217985	211466	57.414	52.412	46.1382	1140257	1072034	779451
Aminothiazole	241841	205845	190921	62.774	51.8829	56.3467	1190230	1088306	1188244
SB525334	219245	244287	175150	42.5035	22.8812	32.4616	1709408	967059	1417057
GDC-0879	205520	239310	193900	38.4106	38.4299	37.1739	1279388	1621227	1376737
Linezolid	207296	220510	211000	39.6598	33.4185	29.8835	1874157	1638105	1444490
Piperlongumine	233728	227094	178324	54.3913	56.6656	52.5393	1690558	1701758	1512150
Apremilast (CC-10004)	265861	201518	171921	56.2681	57.8795	58.1834	1244377	1109955	1272269
VGX-1027	221283	240041	178120	56.3295	55.5336	60.8364	1560358	1425257	1417439
Idoxuridine	237661	179764	222137	41.773	42.0438	34.6845	2225534	2051631	1909462
Oxybuprocaine HCl	247264	196008	196389	49.893	60.3507	46.9879	1128887	1215697	1087557
UNC-2025	234831	221395	183558	47.8155	47.3062	53.1749	1414666	1490159	1798812
PD168393	211560	191776	236496	57.11	55.0376	56.0044	1814900	1464803	1922599
Dyngo-4a	187130	211526	241293	49.379	62.6274	64.5068	1363221	1452676	1668034
Indomethacin	190936	204304	244844	38.0094	43.8988	36.5708	1919744	1925541	1966602
Maraviroc	192541	219122	228613	44.598	46.0809	41.5627	2156095	2139698	2071104
GDC-0623	242545	229707	168216	55.3152	52.3815	53.9425	1203849	1381893	1355332
Dexrazoxane HCl (ICRF-187, ADR-529)	227212	199179	214097	41.1675	41.2391	38.893	1952089	2007404	2048088
Naftopidil	204467	196002	240117	41.7109	44.351	40.5067	1970661	1898863	2099673
CAL-101 (Idelalisib, GS-1101)	191259	217664	231735	44.5648	43.6719	36.4268	1539502	1543161	1261622
Vatalanib (PTK787) 2HCl	228644	201294	210758	38.7737	40.5694	38.2745	1577481	2021016	1858463
Oxytetracycline (Terramycin)	206828	212236	221689	40.3556	43.9943	34.7869	2191910	2063131	1872558
Marbofloxacin	225418	205489	209921	43.2154	34.4626	40.9624	1928481	1630013	1915365
Defactinib (VS-6063, PF-04554878)	253351	226570	160922	39.6772	44.14	42.5392	955498	1068292	1055691
Lomustine	222890	210515	207618	44.5695	43.486	33.3777	2578511	2195597	1935491
Cepharanthine	228970	210620	201501	50.8965	64.695	57.6193	1700007	2083505	1920610
Quetiapine Fumarate	206142	209907	225160	40.7533	43.5964	37.9332	2135938	2043716	1858429
Doxofylline	242419	210359	188588	56.5137	67.0151	50.7057	1481790	1828024	1475301
CRT0044876	234135	239375	167903	55.3893	59.2244	56.5356	1178580	1179185	1198095
GSK503	260928	234131	146442	55.1987	52.0413	46.206	1262561	1271658	887160
Sasapyrine	215964	196312	229345	55.1201	58.3762	60.2581	1176637	1034024	1311450
Olaparib (AZD2281, Ku-0059436)	246814	204587	190401	44.5238	35.3706	39.2799	2057249	1939868	1993009
Streptozotocin (STZ)	235798	224308	181758	43.9163	35.3169	42.6945	2106570	1885138	2022831
ABC294640	211317	230123	200533	70.785	58.3114	62.2974	1573797	1275761	1328637
Calcitriol	210054	241938	190053	36.642	28.4807	26.2841	2155482	1552153	1608369
Macitentan	216908	247282	178052	60.6498	58.4599	61.8456	1500347	1343605	1881472
Bicalutamide	208463	229098	204723	36.2911	46.211	51.8061	1672599	2591152	2888224
FLLL32	198545	206505	237298	40.7347	53.5746	52.955	1238192	1560783	2119146
Dinitolmide	204069	239678	198748	55.7448	65.0339	52.8492	1340233	1828641	1343253
Amprolium HCl	216612	221304	204627	61.3104	58.016	53.9816	1392314	1348815	1308964
Oxybutynin	205106	247221	190429	42.7014	43.8754	38.5533	2061295	2022170	1957972
Ivabradine HCl	193684	215746	233925	43.0688	42.3498	38.8548	2171486	1879960	1665655
Sulfasalazine	211788	211654	219972	43.2515	44.9327	38.8775	1956222	1846395	2064788
Skepinone-L	214418	203604	226100	53.8582	57.3341	53.7473	1134928	1247967	1469698
Flufenamic acid	215229	217484	211500	54.1365	57.0279	56.1337	1459488	1197595	1704428
Iloperidone	244351	215080	184862	45.7256	43.4753	45.7047	2155078	2314075	2385905
Chlorpropamide	190428	232237	221650	57.525	57.182	47.0481	1410674	1177400	1228872
Oxiracetam	192348	206993	245236	58.3998	61.8118	61.6455	1411093	1508743	1615649
Imatinib Mesylate (STI571)	235264	204915	204434	35.3267	35.9148	38.562	1622254	1935315	1937274
Captopril	184131	212833	247768	36.7553	43.0818	41.222	1713606	1943731	2017204
Protionamide	217286	235180	192285	43.5857	44.0536	36.6336	2579814	2320387	2035036
LDC000067	216074	251046	177823	58.9615	54.6753	56.7578	1305247	1192028	1003191
Cimetidine	223228	204739	217323	44.4967	42.1969	35.4325	2326656	2109324	1871926
Ramipril	204741	194933	245636	39.9179	44.3377	36.3743	1993901	2232756	1891464
Clopidol	229010	226095	190236	55.4629	56.182	56.01	1252348	1289158	1113204
Pranoprofen	202533	234899	207966	42.4928	44.7182	37.3556	2147232	2095189	1874818
(6-) Aminocaproic acid	204278	219170	222964	50.0427	41.9372	37.088	2946987	2139215	2077274
Sucralose	233158	210080	203233	63.5014	53.9583	49.7676	1359606	1181195	1138548
Losartan Potassium (DuP 753)	256777	210145	179576	41.8168	33.4597	38.057	1761045	1565762	1859481
WZ4003	203887	195845	246869	62.8303	53.7764	65.1067	1253926	1119992	1301885
RGFP966	202039	187072	257501	45.9294	63.2351	61.7472	1521705	2114096	2163988
Ampicillin Trihydrate	212850	222844	211061	68.4014	54.786	58.0403	1591648	1263837	1243711
Chromocarb	217057	232111	197856	50.8117	69.1808	45.6116	1465215	2147977	1193025
Cyclobenzaprine HCl	216904	218926	211219	53.3938	54.059	55.4186	1132915	1080664	1048383
Pimobendan	183434	240811	222828	40.4586	42.2316	40.0225	2140459	2099815	2140348
LY2409881	253694	225188	168315	60.1401	54.5122	54.7629	1464461	1119097	1235954
Curcumin	219132	210714	217399	43.0139	44.2525	33.2308	2442696	2379209	1604069
GSK2656157	214050	210135	223073	46.5083	65.6398	59.2432	1401156	2023887	1745526
BRD7552	227014	227707	192579	56.8057	54.9499	54.9751	1800426	1641737	1638220
Ospemifene	230422	202704	214224	64.6128	56.1612	55.4598	1340083	1102250	1042057
PF-543	220229	199155	228186	53.719	63.039	56.8229	1527889	1733352	1463475
RKI-1447	200776	211327	235710	51.6995	58.6953	58.6375	1448571	1557457	1618544
Phentolamine Mesylate	200740	220912	226188	43.3999	44.862	41.6261	2111311	2210697	1886750
Alisertib (MLN8237)	192960	226807	228200	30.6077	28.7705	33.1421	2070902	1982773	2141541
SGC 0946	221721	207381	219139	43.1964	64.1476	51.3721	1380482	1919869	1595662
Semagacestat (LY450139)	179853	235162	233253	43.4751	43.3663	35.6171	2111078	1772724	1719269
Troxipide	233420	220445	194935	51.2519	66.5088	59.0103	1594318	2307050	1739562
Meclofenamate Sodium	169011	240159	239755	68.5391	57.0732	56.6229	1444114	1217513	1368093
LDK378	209138	186341	253517	47.6437	53.5477	52.3679	1190449	1274968	1164651
Cysteamine HCl	227255	203466	218303	60.4825	56.2799	55.8629	1313054	1255056	1202479
Haloperidol	208756	201209	239131	44.8238	41.2231	37.1346	2107797	2002769	1751343
Avobenzone	226261	205514	217463	43.9839	40.2027	34.6232	2263383	1791701	1685213
Oxaprozin	251907	199153	198230	51.7816	61.1314	46.5472	1124886	1419433	1159598
Lubiprostone	193712	219826	235903	43.4049	42.306	41.4658	2485927	2272081	2305664
Berberine HCl	172061	238764	238913	32.8912	45.0102	44.0128	1923167	2271457	2102177
AZD3514	247621	192740	209538	59.3836	57.9692	58.0831	1572873	1209131	1565435
Stattic	212183	208372	229366	50.5693	59.4392	49.2688	1389269	1561103	1523091
SU9516	242352	231301	176414	61.3693	59.8781	60.8841	1928923	1852930	1861843
Doxazosin Mesylate	216004	243721	190346	40.2848	29.4729	28.0682	1978050	1430970	1506624
PF-04217903	216040	220809	213382	39.8348	32.0646	39.2871	1673460	1613396	1954443
Costunolide	231730	195621	222967	42.939	31.9075	32.8296	2002493	1571362	1692585
Bromhexine HCl	178950	238528	233100	31.8462	43.2102	42.8452	1613015	1811612	2256946
Progesterone	204266	206015	240340	46.8056	43.2899	45.4489	8902089	8752507	10300000
Erlotinib HCl (OSI-744)	190138	254004	206734	33.777	43.8501	45.8631	1450332	2605076	2412592
Wnt-C59 (C59)	217148	197560	236316	54.2386	58.5067	49.2142	1530027	1627805	1218956
Metolazone	202620	223514	225204	39.8145	45.8488	35.3276	1759108	1834868	1727702
Prucalopride Succinat	236787	231838	182784	51.7471	69.3153	53.7602	1541440	2031315	1590596
Doxercalciferol	267069	200272	184094	37.595	28.9926	29.3308	2099433	1407814	1577959
Felbamate	232816	221151	197707	41.9502	32.5709	38.4867	1989906	1500790	1883457
Diethylstilbestrol	179311	218524	253856	43.7224	40.8126	35.2167	2380348	2027687	1852883
EHop-016	208539	210827	232353	70.397	59.9109	65.7671	1897032	1581205	1731791
Deflazacort	216538	201547	233882	40.2064	44.0258	41.7162	3242117	3486611	3295946
LDN-212854	198478	236102	217392	62.0743	56.4732	58.9588	1349703	1097166	1168492
IWR-1-endo	205198	201478	245319	51.8722	52.8238	57.8401	1405600	1474093	1535485
CORM-3	260987	196624	194418	57.992	61.5309	61.6951	1451768	1472909	1561541
Y-27632 2HCl	221279	250706	180079	43.3656	40.8015	40.0114	1960065	2162752	1880022
Cyclophosphamide Monohydrate	176803	234122	241145	41.3448	46.8351	38.1364	2065606	2270495	1805263
Telmisartan	195056	209396	248112	39.475	38.3211	37.7748	2009264	1793909	1832465
Adiphenine HCl	210022	228988	213611	42.7758	41.981	36.2125	2276398	1813064	1765386
Calcium D-Panthotenate	199559	251805	201358	63.5808	57.4368	59.5175	1367379	1144791	1236709
Aprepitant	217464	222654	212767	34.7428	30.0501	27.8403	1702876	1345025	1207266
Nisoldipine	230320	203911	218969	42.6433	38.0578	37.3621	1973286	1671698	1704505
Dutasteride	178191	254068	221061	35.1113	33.4328	33.2421	1769852	1818917	1919191
SANT-1	184850	232206	236470	47.0399	61.6719	57.3074	996582	1186422	1467189
Ketotifen Fumarate	208202	220568	224780	46.3616	45.9222	40.8201	2490125	2309612	2125349
Phenazopyridine HCl	230529	222036	201006	69.6731	53.5457	58.5284	1494062	1405057	1057967
Chlorpheniramine Maleate	192514	215436	245712	42.0225	40.4766	41.3395	1988090	1925713	2045024
IOWH032	224445	208923	220605	64.7895	54.7596	67.4415	1643293	1271875	1522116
Divalproex Sodium	214424	233400	206158	43.2934	46.7089	32.4088	2232445	2341831	1559260
CNX-774	184465	242401	227138	60.3489	52.0532	58.3054	974535	1045790	1223677
Ganciclovir	204465	231474	218238	43.1314	44.2255	40.739	1917363	1917624	1938981
SGX-523	238654	206729	208945	44.0294	33.7745	37.4492	2033470	1479537	1728018
Masitinib (AB1010)	198001	240671	215691	39.9348	33.2799	34.7558	1982713	1673786	1808633
Amlodipine	206737	207156	240516	43.6953	43.1327	33.4961	2110329	1986633	1610872
Ki16425	219433	215637	219385	40.4122	38.8909	37.4791	1926391	1842509	1712299
PF-573228	202622	225484	226415	48.551	46.8662	38.997	2691467	2792375	2076393
Clofibric Acid	214808	221291	218532	61.2458	54.9724	55.666	1328990	1158133	1215745
LY2119620	268695	237788	148590	54.9004	57.1615	62.5325	1182669	1118988	1519238
Bimatoprost	233466	235396	186327	34.6326	31.1427	30.1286	1471151	1575610	1340861
Febuxostat	216206	215265	223871	47.3057	44.1462	38.3808	2212043	2128154	2048150
Uridine	182043	221910	251435	44.1259	47.3209	40.6173	2208799	2227168	2111428
Labetalol HCl	191877	202920	260603	52.826	64.5818	55.0445	1101162	1332572	1175195
Tamoxifen Citrate	188577	239731	227250	44.3191	42.3185	36.1186	1947478	1940023	1994744
Amiodarone HCl	201344	209046	245712	41.3489	40.131	39.7998	2123286	1810928	1618623
SB203580	251196	221385	183532	34.938	25.9027	28.4352	1405164	1221448	1325009
LY2874455	185586	211865	259003	30.1451	31.2792	32.822	1646271	2065601	1958076
Tolnaftate	195921	238615	222032	38.1211	43.9463	36.718	1654619	1816254	1880162
Camptothecin	236418	223390	197034	41.7768	29.5705	28.8503	2010376	1662345	1373794
Fluoxetine HCl	260501	216659	179758	40.6012	30.6774	30.1129	1719557	1308603	1557684
Fluconazole	223162	216963	216968	45.1725	35.8442	38.5746	1989278	1457692	1902823
Bafetinib (INNO-406)	231509	205795	220351	45.1796	30.3801	35.7888	1958784	1451013	1511353
Ritonavir	211137	245508	201029	39.5417	34.9687	34.995	1628443	1544191	1748036
Alibendol	200532	230796	226448	41.5134	41.8461	37.1108	1824037	1771240	1980103
VX-809 (Lumacaftor)	201796	231789	224365	44.7371	49.8417	37.6203	2128850	2298609	2130882
R406 (free base)	198830	227806	231414	47.7792	46.5534	37.0377	3062925	2414557	1961398
Exemestane	223734	232856	201500	37.89	28.9211	37.0489	7418914	6653422	7512097
Org 27569	212280	236024	209881	52.7466	45.5816	39.3315	3121879	2031426	2214571
XAV-939	220355	231775	206325	39.8744	42.8059	48.8791	1767474	2053368	2515839
Fasudil (HA-1077) HCl	184223	222425	251920	42.5511	43.6634	40.504	2057701	1847824	2324948
SB202190 (FHPI)	199048	233765	225803	34.6169	25.0783	26.9814	1479023	1212683	1295047
Tenovin-1	226534	212895	219657	59.7452	59.1047	62.4837	1608151	1541955	1744276
WS6	252303	219446	187669	45.4979	47.1103	49.3239	1354993	1320118	1357097
Mianserin HCl	239769	206910	212746	44.086	34.6154	37.862	2345799	1828224	1850013
L-685,458	251166	214343	194455	56.6775	58.8065	56.6457	1476676	1819371	1530420
VE-822	212555	208567	238933	37.9484	52.6109	50.6289	964624	1525330	1865756
Acipimox	207848	230786	221951	46.0333	43.0804	39.3115	2432764	2416877	2189304
Nizatidine	205771	212422	242617	44.0579	42.4623	38.587	2232554	1802783	2071860
Coumarin	227737	225470	207643	63.2169	57.9209	54.1451	1502026	1472707	1510420
Smoothened Agonist (SAG) HCl	277189	212270	171579	57.0774	59.8822	53.4041	1285722	1415520	1232884
AEE788 (NVP-AEE788)	236223	238945	186261	44.2984	31.2552	32.6642	1970530	1635836	1619103
Mubritinib (TAK 165)	229135	203397	228915	44.7474	44.5166	39.8116	2493085	1842754	1603532
Broxyquinoline	239591	187094	234776	53.0264	53.3494	55.5788	1246177	979252	1116943
LDE225 (NVP-LDE225,Erismodegib)	189734	204082	267650	41.5087	35.2393	35.6458	2135131	1692310	1888400
Diphenhydramine HCl	209460	216762	235396	42.3735	40.8344	41.484	2181956	2029461	1803958
Xylose	224932	241457	195251	43.1332	45.306	35.5822	2142176	1969441	1964539
Dexamethasone (DHAP)	217645	220115	224062	47.4507	32.3748	33.1816	6694001	4348483	4402830
Fluorometholone Acetate	211651	210848	239459	54.9939	68.1436	61.4885	7329276	8402149	7840330
Gemfibrozil	211504	205447	245105	40.5715	45.4285	40.8371	2095776	2235780	2083818
EPZ-6438	216406	209116	236685	45.7502	62.4461	58.3372	1360482	1699085	1792590
Sitafloxacin Hydrate	192239	223981	246120	48.3061	44.3017	44.9311	2553914	1951454	1860603
Deoxycorticosterone acetate	218785	220635	222931	60.7415	62.4185	61.8702	7815780	7772885	7925774
TG003	221363	233132	207944	50.1329	68.6497	67.4918	1391724	1870770	1743948
RN486	187530	224360	250719	44.7868	65.1337	64.3063	1107175	1515885	1576891
Cinchophen	228876	240430	193529	69.0883	54.9652	59.9879	1571371	1109257	1235573
Pexidartinib (PLX3397)	228434	234915	199492	63.5687	60.2241	61.5282	1422191	1274233	1429287
AZD1981	201911	202129	258901	54.3783	58.6029	56.2223	1419953	1245657	1181398
RVX-208	204270	232752	225970	51.7665	64.2528	60.6459	1342125	1339126	1901435
Isradipine	213482	219701	229881	44.1928	42.3759	43.661	1783074	1954395	1934304
Verapamil HCl	216891	242312	204078	52.7993	61.6576	48.1652	1196482	1146643	1022170
Flunixin Meglumin	209426	242247	211699	41.6747	49.5234	34.9688	2114731	2302724	1827581
Nevirapine	197524	220996	244905	42.7515	44.7857	40.8318	2060676	1776602	2036429
Finasteride	229917	211201	222381	34.1531	28.3097	26.5327	1268047	965569	907988
RO4929097	210720	240291	212863	37.8401	48.1539	39.4528	1709031	1996720	1891742
Azithromycin	228639	207780	227599	44.6647	43.1903	43.224	2695639	2714957	2913307
Cediranib (AZD2171)	202003	239097	223024	36.2622	37.2036	41.7065	1521441	1828401	1924659
Danusertib (PHA-739358)	201193	246282	216731	27.5589	34.6186	37.3265	2300273	2901467	3273471
KC7F2	224245	211862	228382	60.2063	60.8597	63.0222	1311044	1437297	1465136
Caffeic Acid Phenethyl Ester	244031	223806	196789	61.6778	57.6937	59.7766	1865050	1652434	1765317
P5091 (P005091)	223794	195192	245854	40.636	52.1277	33.9254	1021825	1156127	605695
BX-795	272350	200507	192098	43.0036	31.7991	32.4239	2141610	1659206	1616803
PFI-1 (PF-6405761)	228901	225926	210191	37.0098	33.4323	35.1953	1185043	1381186	1264308
Asenapine	203836	242846	218477	44.9386	37.031	36.8242	2166373	1919757	1904582
Buspirone HCl	248550	254550	162074	52.7322	66.5533	45.2133	1758549	1989345	1370818
GSK2606414	202536	215132	247506	48.9768	62.3783	62.1283	1311082	1711659	1696135
Telaprevir (VX-950)	199227	237167	228910	47.2692	46.1295	42.0873	2630361	2400872	2230812
OSU-03012 (AR-12)	199337	267705	198333	30.5391	31.0017	28.8202	1306702	1494007	1309018
Trimebutine	215331	206894	243191	42.6961	43.4267	39.3909	1816966	1880050	1944770
ID-8	234874	214592	216031	64.2589	60.7467	66.9734	1769793	1311101	1649894
LY294002	215080	235733	214827	32.1519	29.7531	28.3631	1227466	1370701	1340608
Naproxen	220281	215839	229839	42.5139	43.7883	43.3895	2046130	1996954	2024822
Valaciclovir HCl	204995	245663	215556	44.5889	42.0842	38.2377	2109005	1799759	1715418
Temocapril HCl	216805	214958	234705	43.4618	42.9108	40.6164	2156064	2028974	2018553
WH-4-023	235055	244844	186791	65.5379	59.6728	56.3826	1611924	1623410	1512330
NU6027	199893	231647	235182	48.3487	59.1879	57.0172	1301205	1503535	1708366
AZD3839	258316	214050	194684	55.6441	54.494	56.7064	1240194	1291278	1436698
Deoxyarbutin	225747	228944	212591	59.936	60.0663	60.7931	1577259	1616260	1514555
Loratadine	222672	240790	203877	42.4975	33.246	36.219	1855052	1511557	1899282
MK-2866 (GTx-024)	220907	257236	189378	47.7478	38.6907	43.4389	9237279	8512051	9102203
Pioglitazone HCl	214822	211287	241486	43.0619	45.0085	37.4049	2294170	2079379	2210364
MetoclopraMide HCl	224345	227584	215894	49.6054	63.2149	43.1559	1292770	1643756	1417913
Vecuronium Bromide	217513	229095	221263	42.3547	31.5923	35.4931	2145119	1459596	1838722
Anidulafungin (LY303366)	229982	230702	207769	66.5991	56.823	55.5005	1498499	1178911	1224069
K-Ras(G12C) inhibitor 6	240826	219832	207884	62.4813	59.8233	63.9676	1805953	2114223	1889556
DMH1	246035	210959	211578	54.9976	49.8976	56.9758	1080025	874337	1181919
Vismodegib (GDC-0449)	239333	221700	207622	42.0614	36.725	44.7231	1852778	1647322	2180407
Aspartame	221703	226849	220175	42.2937	46.6658	35.466	2197771	2162791	1911058
Raltegravir (MK-0518)	195691	215992	257365	39.7694	42.3191	42.4465	2075376	2080641	2190015
SNS-314 Mesylate	240430	216175	212588	36.2009	29.1933	36.9252	2136583	2058304	2397081
Methimazole	202098	220722	246380	42.0241	43.6835	38.9823	2272630	2062795	2038265
Atglistatin	243025	239159	187082	55.8576	61.7815	58.1267	1326920	1628723	1748851
Rufinamide	249095	197489	222717	50.1927	49.8808	46.7972	2713138	2784521	2446200
PR-619	203742	221547	244162	52.6618	57.8842	56.6025	1073000	1300578	1191476
Vidarabine	200185	230399	238914	42.5172	43.875	40.9476	2429202	2086442	1987438
Nimesulide	170164	243998	255382	41.4813	45.2469	39.3334	2004307	1917390	2220312
Gatifloxacin	207779	256536	205258	51.4116	46.1426	49.2674	2495256	2496167	2635913
Nelfinavir Mesylate	216043	226211	227355	45.347	57.6807	53.2265	840438	1106489	1093362
Nitrofural	219084	207825	243038	39.4354	40.678	37.31	2104706	1835324	1961711
Flunarizine 2HCl	260536	206313	203438	47.4183	43.671	43.24	2315316	1885492	1996379
Primidone	209164	223584	237683	41.7009	40.9995	38.6071	1930188	1902375	2090976
Carteolol HCl	194912	229541	245992	46.9174	71.5688	59.4781	1471870	2195113	1831297
Cyclandelate	222056	212538	235878	64.8245	56.1587	61.2334	1588952	1173939	1325069
Toremifene Citrate	220101	215540	234876	41.1331	46.7837	38.1598	1868051	1984433	1986980
AGI-6780	241372	250281	178970	63.9902	55.9939	58.8531	1559432	1164021	1416352
Rimantadine	237744	193636	239443	43.0866	32.2359	42.6216	2366627	1568049	2277064
KW-2478	200713	219275	251332	24.3302	28.1876	21.681	1734618	1929184	1547434
Brivanib (BMS-540215)	217305	248399	205815	42.7333	35.6339	42.2194	1729383	1545925	2030628
Ethacridine lactate monohydrate	250487	208160	213374	58.8764	58.0224	52.6805	1406650	1474930	1054533
Ibuprofen	221961	221264	228831	41.387	41.592	39.0664	2001840	2209419	2029315
CZC24832	224420	223597	224050	51.4807	64.93	53.8806	1399257	1889295	1479600
Sulfamethoxypyridazine	245234	234917	191951	60.7766	60.2728	46.7757	1372670	1266114	888801
PD318088	211654	252438	208037	38.6238	42.9432	42.1409	2118382	2317270	2177272
Ramelteon	211263	238048	222945	42.3293	31.9499	36.8824	1982580	1663416	1736273
Regorafenib (BAY 73-4506)	219095	270833	182366	35.0738	30.9972	30.0392	1650073	1517028	1368798
Tivozanib (AV-951)	197601	254054	221363	27.8336	28.3887	29.5555	1347350	1541520	1552595
Sulfanilamide	188093	195810	289764	35.2615	26.2653	39.7928	1999479	1296334	1913588
NLG919	198787	230476	244606	62.0305	55.0471	60.3184	1099365	1178017	1184131
Purvalanol A	236882	248895	188211	62.197	55.8963	58.4097	1779432	1628926	1594178
Tioconazole	240185	218060	216151	41.1372	37.7471	37.6795	1582787	1409068	1637207
Ursodiol	210406	210363	253639	43.4774	44.399	33.2902	2206353	1961867	1706493
PF-562271 HCl	268840	226819	179660	59.9752	53.4845	57.847	1779640	1655265	1476868
Clevidipine Butyrate	200762	239233	235338	43.2891	48.3952	37.882	3065917	2671448	2497495
Tepotinib (EMD 1214063)	214482	198371	262762	46.9093	56.5559	64.1032	804231	1180157	1459654
Isoniazid	228913	215211	231540	42.4514	41.5601	34.3473	1878813	1848944	1668811
Ciclopirox ethanolamine	233962	247556	194193	39.4885	42.4113	39.743	2018215	1820792	1823190
HA14-1	267763	231003	177163	43.9704	33.2762	33.0181	2002449	1399761	1558081
Cyromazine	221447	249937	204704	60.721	63.3189	58.0562	1522686	1545224	1498682
PIK-294	201644	207336	267218	42.3296	38.9929	38.5253	1414691	1148861	1192681
Fenoprofen Calcium	198204	233674	244383	45.6142	39.624	44.8567	2385432	1822447	2382208
Liothyronine Sodium	233803	214899	227571	44.8927	61.7892	50.0009	1725024	2026373	1724200
SB505124	125675	270268	280448	23.6144	52.7746	45.6419	1025586	2165841	1834198
GW0742	252803	238174	185432	65.0593	58.0348	65.1382	1636311	1327988	1475607
Flumazenil	255542	229304	191806	44.4178	33.0199	33.7102	2082896	1695090	1763782
Moexipril HCl	222549	210729	243648	46.6171	43.3323	38.8298	2419166	2255422	1973854
Flurbiprofen	222993	224499	229535	48.9278	51.1614	39.8776	2831537	2914655	2276824
Phenylbutazone	224786	219699	232562	40.8375	43.2315	35.8597	1903574	1971867	2002879
Levodropropizine	233142	221681	222253	59.9615	64.9639	60.3993	1953313	1705013	1737111
PD98059	199103	247763	230333	37.1219	29.3593	37.1034	1498156	1508955	1624048
ZCL278	203536	230083	243611	63.4064	54.5446	60.439	1248426	1031562	1285247
OG-L002	223228	213738	240325	52.4602	56.2117	57.8793	1373792	1644447	1465472
Dropropizine	224198	196670	256489	55.4095	66.3509	59.3569	1736592	1916507	2082751
PF-04418948	213559	247279	217116	49.8026	69.7012	57.3578	1530825	1823286	1911949
Enalaprilat Dihydrate	200623	228228	249381	45.0017	46.7469	44.6054	2466881	2235246	2317715
Methocarbamol	210924	240165	227160	41.6041	44.3573	37.5166	1987918	2021204	1927331
Dofetilide	184701	247475	246124	44.3028	44.5496	43.487	2047233	2116161	2071243
Valsartan	239617	213352	225447	44.9491	43.5979	35.3445	2279613	2170175	1850812
Allopurinol Sodium	224915	212433	241475	42.3795	42.432	34.777	1997156	1782678	1720580
Lopinavir	231552	229029	218331	47.7641	39.7324	39.9242	2604345	2226727	2016585
Tasisulam	232901	221598	225204	58.0389	59.5824	60.1167	1248748	1353073	1467456
Daclatasvir (BMS-790052)	238596	237294	203825	47.8246	44.4231	47.0106	2342847	2407038	2648550
BMS-707035	217464	253057	209627	45.1504	41.9316	43.4359	2697288	2381673	2399493
Lornoxicam	229810	218350	232150	40.7796	43.924	39.6649	2227267	1967620	2266718
Cyclosporine	241664	234268	204602	44.6204	29.7515	32.6459	2890964	1641486	2055741
ML324	211140	217834	251642	48.6677	65.9058	60.492	1134433	1561768	1685109
S- (+)-Rolipram	198521	240131	242055	43.0951	46.7694	44.5871	1784563	1954532	1901464
Salicylanilide	190750	237632	252356	57.0397	57.3549	57.7845	1215351	1272720	1152749
Prilocaine	226765	230638	223380	44.2584	49.3313	37.7617	2479220	2241882	2366453
Meropenem	251977	222202	206653	44.8855	35.2929	38.0468	2557850	1781806	1993478
Acetylcysteine	210821	209072	261332	39.882	43.2979	38.4356	1924299	1699751	1835496
GSK650394	231670	216145	233521	69.6651	54.4182	67.9609	1710003	1129319	1585595
Piroxicam	235565	224716	221189	38.5302	43.8628	38.5259	1913644	2147228	2341615
Roflumilast	221582	211430	248566	43.9085	50.2978	38.1414	1981342	2038717	1834119
Terbinafine	211418	242071	228202	40.7508	40.2915	39.5907	2103384	1798535	1994073
PIK-93	229495	188493	263713	40.829	28.6666	27.4392	2061752	1533291	1392165
AMG-517	225887	196010	259905	48.3534	66.0523	55.8854	928301	1407843	1305555
Celecoxib	254446	213682	213815	38.4304	32.1659	27.7883	1810338	1553841	1228700
DMXAA (Vadimezan)	240843	211176	230135	36.9618	44.0008	44.0465	1981888	2196430	2257836
TCS 359	261531	232273	188577	57.1442	52.4572	62.5062	1091961	1183016	1659466
Tretinoin	191646	247693	243282	53.7969	57.3008	42.2068	1969281	1933122	1722471
Ginkgolide A	214510	256596	211517	44.1665	45.6157	40.8783	2089204	2227682	2027933
Ketorolac	186441	234408	261985	42.5074	45.4857	40.4233	1995616	1943207	2014052
2-Methoxyestradiol (2-MeOE2)	235924	226934	220304	36.9309	25.2592	41.7404	3084429	1982700	3357849
Antazoline HCl	218282	247880	217019	61.089	53.9174	57.8343	1374513	1242938	1120000
Danoprevir (ITMN-191)	240874	248747	193692	40.4294	38.4972	44.4236	1726892	1753352	1945692
SGC-CBP30	215944	221854	245734	62.9244	56.6964	60.5916	970868	925871	1106548
Ranitidine	220455	226438	236789	46.4876	42.0289	39.6482	2316332	1715346	1795482
Ethionamide	226894	244136	212657	41.6589	47.8214	37.7012	1907801	2161168	2036106
Dicoumarol	223396	271014	189345	53.6592	61.4296	49.0329	1128430	1264423	797117
Zalcitabine	228610	217559	238093	43.0078	47.0274	36.7204	2278462	2432480	2011631
Tamibarotene	237170	258931	188418	57.6028	69.7511	44.7356	752085	993662	673750
Daidzein	238710	205985	240227	45.606	39.649	38.6603	2191607	1794543	1943696
Ezetimibe	207970	246934	230153	39.7613	45.9907	38.6371	1451464	1769883	1555834
Timolol Maleate	235822	248880	200599	48.778	72.6384	63.6612	1962593	2632349	2329887
IWP-2	222095	192276	270999	51.0158	59.4282	49.2049	1016510	1482673	1175929
Oxytetracycline Dihydrate	225251	254403	206070	43.935	51.7859	40.9406	2277124	2337134	2278326
Bendamustine HCl	200093	258825	226854	37.169	39.0443	34.4065	1660523	1636867	1647322
Penciclovir	209100	214870	261875	51.5595	61.7336	55.9443	1342756	1504674	1340310
Odanacatib (MK-0822)	211035	267867	207004	33.0259	29.785	30.3826	3791982	1713641	1363516
Suprofen	224591	218884	242554	41.4095	43.1237	34.9615	1806449	1790963	1791670
Adapalene	235080	257420	193749	49.6336	33.9724	35.6611	1797633	1505228	1358594
PJ34 HCl	224808	229262	232351	61.7976	59.8449	59.8036	1390894	1341706	1336115
TSU-68 (SU6668, Orantinib)	226977	247336	212127	47.442	47.1213	50.2021	3417869	3716278	3690802
Brivanib Alaninate (BMS-582664)	257301	221564	207944	39.4967	26.8914	35.1151	1688497	1284815	1626453
Cilomilast	227840	280099	178963	44.9286	36.3199	32.7988	1969841	1789579	1389707
AZD9291	253952	221324	211972	48.4638	55.7548	51.8114	1202710	1254838	1256528
RO5126766 (CH5126766)	221762	240780	224775	52.2605	57.5634	52.9433	1267873	1236323	1184800
Amfenac Sodium Monohydrate	284741	240713	162034	52.3642	69.3463	46.2318	1619852	2118636	1318800
Droxinostat	253270	232594	201692	48.2614	43.3171	45.7866	2075697	2275667	2351680
TG100-115	227899	234496	225216	40.3184	30.2322	29.9773	1893118	1434944	1450222
Zafirlukast	219412	225594	242882	42.4565	43.5604	36.5351	1991968	1933107	2008450
KU-55933 (ATM Kinase Inhibitor)	212939	268085	207020	40.5009	43.5948	50.6348	1583558	1999937	2424420
Cefditoren Pivoxil	218498	206662	262981	42.9964	39.0958	40.9896	2097046	1703511	1968762
Letrozole	257703	221495	209107	40.32	29.2331	32.3912	2343627	1676669	1850514
Roscovitine (Seliciclib,CYC202)	242968	239763	205615	44.6138	38.8307	42.1157	2078787	2033889	2240018
Alprostadil	211816	266383	210293	48.3336	49.7421	46.6655	2439948	2798307	2452590
Tenofovir	241708	251880	194930	48.8874	46.0586	48.2086	2854266	2550968	2427339
Alvelestat (AZD9668)	198969	247542	242062	61.2624	56.3589	60.4017	1214296	1194175	1309597
BMS-777607	210761	246384	232072	44.2339	46.6667	39.4771	2173566	2208761	2072777
Salmeterol Xinafoate	253913	205077	230255	43.6397	61.9203	48.9873	1338613	1611629	1677420
Pranlukast	232658	242874	213804	42.6197	46.5836	39.131	2725559	2729936	2517424
Tadalafil	229250	238344	221982	42.821	36.1551	37.5532	2160823	1790551	1902681
Amiloride HCl	220341	238923	230393	45.8756	38.8251	44.4827	2421783	1817618	2407340
Lidocaine	222908	234616	232391	45.7045	41.2892	44.3079	2258008	2247161	2075658
Benazepril HCl	251645	229516	208872	44.4471	33.4034	39.9163	2063251	1996287	1866894
Conivaptan HCl	212360	220500	257204	40.898	42.9357	40.4674	2241537	2054849	2315828
Ulixertinib (BVD-523, VRT752271)	261800	237304	191319	56.294	35.181	44.2121	1192026	488001	841252
MM-102	222339	224873	243300	63.1502	61.8255	60.943	1422079	1390853	1300515
Voriconazole	230950	256828	202877	46.9915	36.8034	39.0098	2309395	1885471	1982476
Cytidine	219733	240460	230464	40.7773	40.1945	40.9805	2125579	1933938	2084645
Drospirenone	231206	246121	213582	43.8772	31.1374	33.0306	10200000	7133532	6545995
Epalrestat	201650	257231	232186	47.8596	47.6571	34.9821	2859026	2303978	1966323
Carprofen	244346	244595	202467	60.6655	55.7098	60.9431	1868389	1662790	2037046
Bambuterol HCl	223830	251260	216321	63.0393	58.5669	64.3199	1648098	1489586	1692832
Rolipram	257456	200270	233861	43.8651	37.4859	31.6065	2226596	1740260	1555571
ML347	236684	210501	244668	52.2906	64.1899	61.1136	1375983	1585960	1427264
Rifampin	209710	264389	217812	39.6807	40.6271	34.6273	2122353	1955841	1897628
Tolperisone HCl	240090	237734	214318	47.5059	65.1364	53.2037	1333086	1964105	1602308
R547	217094	236586	238776	26.6336	25.408	23.9985	2670522	2132580	2144182
Glipizide	178143	243278	271066	39.0317	42.8303	39.6045	1928331	1975392	1783980
Apixaban	235202	235637	221787	40.5918	43.9385	36.7709	1986077	1889131	1749242
Flutamide	258543	183377	251182	46.4447	44.068	41.5842	3245911	2616948	3399522
Aminophylline	235856	205220	252123	51.8434	29.9181	44.7179	3325231	1447640	2311930
C646	222389	260467	210379	49.8392	58.97	58.8213	1191604	1272804	1573014
Sulphadimethoxine	220183	241263	232069	44.1247	44.3293	36.3515	2070465	1846352	2315963
Hydrocortisone	209699	245672	238389	48.6359	50.5986	39.5933	5995768	5802350	5475313
Peficitinb (ASP015K, JNJ-54781532)	252110	242986	199017	68.6659	68.6538	66.0225	2060761	1863242	1915304
GSK429286A	255068	230761	208584	38.974	33.2543	36.4434	2086877	2006086	1958328
Cyproheptadine HCl	248741	225053	220638	41.2341	47.2364	35.8491	2333740	2239133	2100026
Dynasore	306518	203179	184775	57.7148	52.3341	58.6867	1190595	1192212	1248473
IU1	245337	225189	224222	61.5167	54.1099	58.1339	1265458	1144226	1253243
BAY 11-7082	231600	249333	214171	47.8334	46.5186	46.4571	1684991	1630277	1885586
Carvedilol	239867	214914	240557	44.848	41.2253	40.6877	2856553	2677317	2483058
Diacerein	181821	259114	254502	50.7598	73.1623	59.2473	1385862	2087365	1809934
Ruxolitinib (INCB018424)	231898	259284	204387	56.386	50.9838	49.928	2874941	2677851	2948162
Nifuroxazide	235933	235811	223996	52.4089	64.6869	57.8381	1829838	1996396	1759162
CHIR-124	220059	227811	248115	17.1052	31.9691	29.2042	940863	1759645	1559334
Moxonidine	209300	241021	245727	45.6176	47.8092	38.8822	2316375	2241461	1858849
Etizolam	213187	262828	220170	62.4289	55.3871	65.1862	1462903	1520777	1468587
Clemastine Fumarate	206183	242371	247664	43.0871	42.4929	41.7719	2368591	2036397	2301595
Betamethasone	275708	234139	186395	45.19	39.5773	30.677	11000000	8643264	6785089
CNX-2006	232509	209414	254489	67.6034	55.6312	64.0728	1494934	966431	1466260
Dopamine HCl	194140	251854	250683	46.0676	49.4677	27.9757	2051917	2011805	1099406
Ketoconazole	241200	253743	202273	37.648	26.862	28.2189	1887615	1253099	1459727
Oxfendazole	199822	223207	274223	46.1912	48.372	37.7305	2763481	3073720	2502643
Felodipine	218814	218244	260341	39.9872	43.8036	38.9318	2145869	1858960	1976895
Aripiprazole	216733	245292	235412	41.7913	45.1572	37.7231	2210167	2238212	2300485
HTH-01-015	215239	251262	231191	62.1757	51.0638	65.0665	1476548	1118475	1426583
Ginkgolide B	231474	238910	227532	43.6683	36.5765	42.1652	2053803	1907655	1907270
Dextrose	217069	208783	272243	43.185	49.7202	36.4603	1893409	2382232	1846802
Motesanib Diphosphate (AMG-706)	230865	234355	233102	34.6543	32.8986	30.9747	1335796	1425377	1448633
Mirtazapine	200852	239611	257973	33.629	47.2961	42.1383	1664533	2400271	2427817
Nintedanib (BIBF 1120)	206941	247759	243779	44.8796	48.4325	48.9318	2545449	2964710	3361294
IWP-L6	250017	197066	251750	58.568	53.1162	65.376	1335654	1084934	1460968
R406	176773	253724	268582	28.329	50.1739	44.4312	1131005	1908822	2119847
Prasugrel	245853	226407	227694	49.4559	38.1722	41.4872	4448544	3220911	3604583
TIC10 Analogue	233491	204273	262228	66.787	47.2392	64.3603	1425293	1863192	1557145
Cytisine	207929	219655	272606	45.7367	57.7837	53.3883	1951179	2366891	2227884
PHA-665752	248943	243423	207878	40.1737	36.7202	42.1463	3271679	3105583	3261807
Butoconazole nitrate	228014	211567	261604	46.6113	45.2386	42.0605	3035027	2578616	2728658
Terazosin HCl	253239	226508	221489	45.8327	43.9577	39.9661	2094098	1978191	2110821
JNJ-38877605	230612	276687	194028	37.1153	32.421	33.8765	1851923	1672620	1532158
PD123319	215392	263389	222628	64.1124	55.1212	60.1891	1397275	1169551	1511972
Levosulpiride	225795	248090	227794	45.5868	47.9489	36.8514	2431955	2448359	2130084
Fenticonazole Nitrate	211850	255445	234696	45.7004	41.722	42.0002	2087970	1947795	2075172
Pomalidomide	233574	223158	245514	41.0384	47.3886	38.2437	2062182	2203313	1857392
PLX-4720	260872	228234	213352	47.761	45.2871	45.7622	2548452	2256712	2382027
Adenine HCl	234464	239402	229058	42.992	43.0355	41.5322	1972624	1911175	2081054
FRAX597	218030	236970	248102	49.5073	68.4228	62.4757	1697503	1666559	1791873
Climbazole	233305	236273	233569	61.4053	57.5848	63.6993	1251115	1195355	1574730
Gabexate Mesylate	206912	237244	259148	43.6617	43.9708	41.6221	2153363	1897824	2122689
Vortioxetine (Lu AA21004) HBr	276805	244729	181771	61.3187	58.301	61.4446	1489680	1568272	1501736
Rifaximin	241849	235246	226325	46.9237	46.4681	36.6342	2146161	2182262	1972132
Pyrazinamide	241692	233555	228465	44.8085	44.7474	36.5173	2072751	2029455	1948928
SP600125	256304	241862	205809	43.9031	38.7527	39.4925	2069879	1817818	1960050
SB216763	233890	252920	217523	41.1356	33.2749	33.8548	1894106	1542661	1742712
Thiamet G	235974	244156	224243	49.7104	57.3715	58.87	1389212	1400900	1727560
Praziquantel	215807	227897	260705	46.8162	46.6576	43.8497	2616259	2105080	2049708
CO-1686 (AVL-301)	236433	223112	244936	56.2125	65.3765	64.2121	1451996	1538708	1354816
Thiabendazole	222975	243096	238530	43.0787	44.3296	38.8509	2134909	2070691	1919266
Veliparib (ABT-888)	262007	210269	232455	41.9033	39.8598	47.7331	2652081	2241562	2532478
Ranolazine 2HCl	258355	252573	193974	46.2632	37.5513	38.397	2355483	2003380	1876421
LDN-57444	243626	243456	217838	61.5996	52.6994	58.0322	1216239	1125699	1321516
Mezlocillin Sodium	219357	255017	230684	59.0642	53.1073	59.0053	1298473	1000517	1048089
Acarbose	256633	250663	198714	43.0134	33.9987	37.3929	2222361	2130446	2228805
Avagacestat (BMS-708163)	229529	234029	242486	41.2097	32.3891	27.5989	1846024	1295088	1194743
Loxistatin Acid (E-64C)	243006	253698	209536	61.9819	59.2697	60.0487	1865511	1734850	1954633
Vemurafenib (PLX4032, RG7204)	256785	249574	200072	46.6081	41.4134	45.2311	2244748	2092476	2421273
TG101348 (SAR302503)	294163	129440	283107	46.5033	24.7541	48.9257	1811436	751672	2154476
Suvorexant (MK-4305)	225237	238716	242837	60.5226	56.4759	60.8855	1178105	1038564	1325642
VX-680 (Tozasertib, MK-0457)	286854	240220	179717	36.295	30.0452	32.8604	2346276	2095794	2390591
Prednisolone	202067	246227	258713	45.318	46.0246	34.877	3853454	4559858	3457682
Rucaparib (AG-014699,PF-01367338)	225796	260714	220665	37.1007	45.3082	47.5795	1757179	2603556	2595873
Nicotinamide (Vitamin B3)	241954	221732	243828	41.4159	42.1968	37.9073	2001676	1844614	1817739
Ethynodiol diacetate	232810	258800	216064	49.4642	52.1617	53.4003	13200000	12900000	12500000
Riluzole	201683	267578	238912	42.4523	42.2818	38.6367	1955023	1909798	1935384
Repaglinide	237050	252659	218931	44.1534	34.4532	38.7177	2198413	1910172	1997925
Thiazovivin	259196	241178	208356	45.9238	40.4274	42.5758	2349755	2418074	2455100
SB408124	238034	225007	246236	47.3973	45.4047	40.641	2639146	2385385	2354211
Gimeracil	242202	222593	244484	45.9356	50.8215	34.9832	2555580	2284099	1833616
PYR-41	237276	214556	257649	49.86	62.1682	58.6324	1178162	1337237	1470183
Dioscin	168098	260803	280691	22.7675	37.6331	32.4652	877426	1382182	1476309
PHA-680632	282022	230853	196828	34.7031	24.3736	29.7306	2118520	1627572	1871848
Ozagrel HCl	226361	214601	268886	42.2923	43.5447	39.5112	2044085	2148501	1888995
Trometamol	224215	224548	261163	52.1025	57.4684	59.9817	1148700	1396406	1453316
Golgicide A	240054	237400	232587	63.4408	56.6652	58.4585	1404010	1247729	1254896
Urapidil HCl	202470	242050	265637	46.0209	44.5412	36.222	2372453	2301280	2014635
Nystatin (Fungicidin)	246887	242567	220890	46.4531	45.2326	36.2281	2220532	1915608	1760038
Lonafarnib	249851	211535	248986	41.0268	51.6853	49.0885	1722099	2001376	2200229
Tyrphostin AG 879	227127	256094	227159	30.0325	44.8373	29.8988	1189625	1681293	1280033
SF1670	190220	233828	286525	50.5162	66.308	58.6811	1213454	1302709	1343868
Beta-Lapachone	253150	229302	228231	46.5054	60.8588	56.5693	930920	1329906	1394021
10058-F4	214066	246198	250824	50.4014	61.1961	50.3008	1300825	1201439	1029750
S3I-201	266814	241676	202722	44.0525	37.7152	34.2602	2047640	1728449	1601684
Adefovir Dipivoxil	230100	242088	239447	38.298	38.8017	38.1173	2242870	2296980	2334179
Valproic acid sodium salt (Sodium valproate)	250336	243004	218787	43.6337	31.8086	33.9135	2115885	1542131	1603845
Olmesartan Medoxomil	215934	218224	278287	44.9478	39.9486	41.2885	2040547	1629699	1911653
KY02111	230267	248019	234240	59.5641	56.1747	57.7724	1057496	1123244	1306096
Arbidol HCl	225366	236785	250557	45.5568	48.0676	37.4954	2259694	2511680	2109195
Safinamide Mesylate	252128	252491	208286	45.0053	38.7886	46.2805	2359285	1866045	2278073
PCI-34051	230632	266198	216519	46.6057	46.5102	36.1656	2850643	2647313	2063199
Mitotane	221906	246819	244658	41.9562	47.1138	38.5206	1722897	1997849	1670650
Fidaxomicin	226955	247251	239369	56.0998	71.3645	61.1113	4517425	6219810	5330529
Altretamine	244889	254363	214485	42.2047	28.7893	30.3212	2109764	1521042	1618038
Bazedoxifene HCl	222501	261911	229353	45.2893	44.3922	43.3154	2087552	1868112	1929749
Desonide	232127	239574	242794	45.2612	44.3736	40.4509	3491766	3181361	3749337
Eltrombopag	208760	257290	248962	57.7025	55.988	53.4245	1197998	1079743	1112890
1-Azakenpaullone	246620	240499	228045	70.6823	54.3054	65.5715	2143298	1527496	2016130
Bumetanide	254479	227649	234008	40.7991	30.4136	32.2208	1858327	1453886	1566686
Vitamin B12	220452	254037	241652	44.6875	44.2665	37.3144	2324985	2265169	2015825
Flucytosine	253730	232477	230117	52.1701	48.1856	42.2499	3243165	2753816	2129410
Tigecycline	262393	245140	208841	44.6561	44.3331	42.2944	2331231	2505788	1947351
Raloxifene HCl	236617	245719	234248	37.2321	29.9048	29.4743	1597135	1613848	1487329
Carmofur	267107	246925	202557	39.0087	30.7073	29.5911	2335209	1955854	1630114
Tie2 kinase inhibitor	198902	265497	252677	40.3408	41.469	38.8184	1789608	1554413	1788109
Aztreonam	212643	261115	243390	47.1928	51.9926	49.9811	2453575	2817537	2784425
Erdosteine	242883	230109	244371	46.8018	40.6349	42.8166	2095726	1993023	2105728
Orlistat	255969	243025	218402	43.0798	45.1142	35	2269086	2072516	1813550
Meprednisone	238029	242636	236948	50.8705	46.7071	43.3718	4486557	3827949	3970988
Lamivudine	200105	267001	250516	43.6886	43.5355	40.8597	2220042	1826070	2005158
Lactulose	256125	230150	231701	44.5034	43.4136	44.1557	2320964	2216943	2098230
Hydroxyurea	224758	253795	239587	38.7967	44.359	36.4661	1914706	2046595	1977638
Deltarasin	242319	203983	271934	61.8043	50.6889	65.8881	1409911	1021392	1538121
Omeprazole	239459	255174	223958	44.0445	50.3218	51.809	2495302	3013480	3169822
AG-1024	273744	241488	203960	44.6387	28.5621	30.7263	2631007	1852607	1793502
Iniparib (BSI-201)	229198	255718	235376	40.1164	33.1114	37.744	1620884	1433848	1665597
NVP-ADW742	201196	251427	268052	32.2922	29.3154	30.8383	1218482	1439075	1453391
BIBR 1532	242353	263899	214721	41.7646	32.5356	34.5924	1847730	1500059	1576558
Pyrimethamine	252321	240056	229266	43.7347	45.7311	42.2122	2325747	2084739	1849975
Vidofludimus	235678	235304	250700	47.5073	59.6744	56.9913	1347793	1460518	1588694
Levetiracetam	290142	233547	198311	50.1228	48.9152	49.7125	2443317	2343454	2551849
Didanosine	242711	241907	237733	44.1707	44.0123	40.6981	1990447	2091449	2144057
Sunitinib Malate	232024	266417	224089	35.87	29.0754	30.8479	2139630	1788881	1879290
Dyclonine HCl	224953	229910	267780	44.8283	39.3336	44.5797	1967556	1892847	2367415
Cetirizine DiHCl	248425	259324	215135	42.9442	40.1335	38.3308	1963701	2013462	1694407
Amorolfine HCl	230483	252031	240495	44.8163	41.7003	39.0001	2699513	2335612	2328592
Dienogest	259805	243171	220051	44.1187	30.9481	34.2454	9203287	7863683	7928032
Glyburide	227873	230213	265321	40.7467	41.1726	43.3198	1855398	1834955	2255448
UNC2881	216694	238949	267780	51.3297	62.5283	61.1621	1196966	1881769	1598574
SKLB1002	221757	258011	244449	65.3843	53.1853	65.151	1566950	1652501	1448255
Sulfamethoxazole	242768	259974	221512	44.1638	44.0637	40.0038	2310947	2069571	2148825
Nefiracetam	229128	228615	266638	40.9663	43.0554	40.9578	2050906	2071434	2085766
Budesonide	276107	211702	236950	37.9439	34.535	37.4529	5756851	6108829	5843315
Rocuronium Bromide	250089	242948	232101	40.4854	29.0946	30.4853	2078772	1390758	1571549
Reserpine	246828	260126	218256	43.3514	43.8053	38.9181	1863101	1964782	1969775
Bemegride	243526	226301	256299	62.6726	58.7994	58.8356	1197909	1069853	1226670
SRT1720	231259	271507	223621	44.9327	46.5807	49.8676	2145818	2355452	2671135
Methoxsalen	232338	256183	238571	40.871	41.9906	37.3257	1842513	2056891	1879732
Sildenafil Citrate	262272	264178	200786	40.5639	30.5628	30.4056	1918422	1505275	1508579
Estrone	222711	241904	262771	55.565	53.8019	52.9202	8736190	7627857	8395068
Allopurinol	228448	247035	251943	42.3966	43.5028	36.9599	2083297	1993656	2006490
Rasagiline Mesylate	235867	246754	245041	45.5124	43.2418	42.7035	2297000	2115192	2125503
Monobenzone	226588	266101	235305	48.5853	49.781	39.3303	2757819	2760751	2187401
FT-207 (NSC 148958)	240416	268187	219506	42.0248	28.9516	30.6492	2044717	1494611	1445159
Anastrozole	224948	259090	244119	34.9865	27.7495	34.2043	1537278	1214574	1577098
Ambrisentan	223007	241008	264290	41.8806	45.2342	38.752	2023631	1946980	1817596
Etomidate	225215	286518	216617	46.5536	40.9603	42.2899	2124912	1961935	2331290
Alfuzosin HCl	261709	232703	234641	39.6773	28.1159	29.8701	1906992	1634687	1484493
Darunavir Ethanolate	238048	238940	252103	43.8509	43.5738	35.0404	2007772	1976664	1763949
ADL5859 HCl	253872	254427	220959	39.5727	30.2272	31.2422	1844465	1664615	1482563
Norethindrone	255979	246631	226988	46.3314	50.1345	51.4094	13200000	14300000	13500000
WZ8040	209616	241474	278588	38.5147	43.6413	44.718	1999402	2752289	2498576
Dapagliflozin	228235	235429	266467	48.3654	50.0698	41.4573	2321749	2259107	1897042
Erastin	228660	252754	248911	68.5203	53.8304	60.8976	1928359	1332676	1650258
Ipratropium Bromide	212193	248483	269752	47.5922	46.7311	41.4343	2576990	2092524	2250491
Duloxetine HCl	235377	235091	260506	47.2058	40.2829	39.1277	2121255	1577280	1720563
GF109203X	264648	235420	231274	63.4134	53.2532	60.173	1858762	1621926	1782335
Nafamostat Mesylate	276421	217878	237299	42.1742	32.3042	32.2235	2440464	1684917	1764902
Refametinib (RDEA119, Bay 86-9766)	244609	254161	233919	38.7249	28.8036	26.3096	1730254	1524241	1182980
Nicotinic Acid	229106	258567	245139	40.6909	46.7837	37.7492	1853889	2136990	1872199
Aniracetam	259623	265965	207277	49.4667	45.3956	46.2434	2706147	2497585	2594765
Pregnenolone	246926	209629	277087	49.6865	41.0066	52.2677	11100000	11500000	11400000
Mdivi-1	219556	252590	262157	68.4479	54.7666	67.7334	1467873	1269331	1453196
Linifanib (ABT-869)	253956	247415	232996	44.8995	44.7508	55.5654	2716918	2550416	2915241
Sulfameter	203455	271721	259364	44.25	46.232	40.7198	1937762	2454736	2094882
Lafutidine	264497	242548	228010	41.635	43.3915	36.5599	2061850	1810589	2078032
MC1568	265454	269658	200009	46.7643	37.364	39.5964	2230245	1933327	1929555
Dabigatran Etexilate	255155	251257	229178	46.622	40.7046	44.8951	2171489	1758999	1951474
R428 (BGB324)	244294	260998	231084	41.1975	49.6022	51.3223	1600268	2041834	2803295
Trichlormethiazide	226196	238663	271687	46.7393	45.8208	37.5446	2895049	2456370	2082504
Formoterol Hemifumarate	228245	243764	264734	48.7973	46.0381	43.464	2692952	2413653	2591828
Gynostemma Extract	198626	285477	252927	53.3999	48.4604	48.8171	2288848	1814592	1910888
EX 527 (Selisistat)	252378	223601	261094	51.2146	43.0806	42.2526	2293300	1839739	1600642
Chlorothiazide	213303	262312	261571	49.1767	46.4312	38.3869	2588301	2187201	2073206
Rivastigmine Tartrate	223791	253053	260769	44.8135	46.205	46.336	2144674	2050360	2215424
Ibutilide Fumarate	252704	249254	236060	44.7361	43.6705	42.9167	2228921	2302507	2002422
AM1241	242913	246680	248461	50.3928	54.0506	45.3434	3333950	3025775	2725025
Tizanidine HCl	261562	247107	229805	44.3846	45.6896	48.8312	1832950	2650666	2459273
Tropicamide	255572	246336	236832	43.3187	44.4028	39.3117	2073504	2038724	1927594
Proparacaine HCl	240494	262373	235892	45.6222	48.4545	42.4227	2276216	2036208	1930537
Tazarotene	225962	272239	240637	50.171	58.4281	53.0446	1533495	1988705	1942046
Sulbactam	256481	228071	254739	44.7519	46.3104	34.4938	2187797	2291423	1938595
Entecavir Hydrate	242196	274777	223394	40.6707	31.5274	32.5494	9076157	7559875	7952364
CGK 733	229650	265659	245228	69.9595	58.3088	62.4796	1866601	1428175	1400137
Argatroban	241379	232946	266350	42.0578	44.2941	39.1848	2036199	1944491	1986014
Resveratrol	246653	262947	231535	39.6729	30.704	29.6236	1854773	1560843	1310330
Megestrol Acetate	264174	270513	206665	50.6771	42.5467	47.4343	10800000	10500000	11000000
Stavudine (d4T)	264297	241801	235299	43.4365	27.6793	28.6491	2272240	1702894	1324289
Zileuton	286423	244498	210482	38.21	28.9559	34.4365	1696386	1538602	1439130
Sulfadiazine	230563	241931	269393	44.1594	43.8741	40.5675	2223505	1945733	1798644
Cilostazol	271005	256665	214323	44.6569	33.4957	36.9862	1948267	1496129	1668184
Albendazole Oxide	242910	249988	249164	44.582	44.5147	40.2418	2624376	2446045	2658904
Edoxaban	222472	276723	242928	67.6832	60.6978	61.9246	1325342	1301217	1217610
H 89 2HCl	233279	250423	258858	43.3339	46.9833	45.9452	2165405	2468146	2386086
Tranilast	243958	268178	230653	46.3081	36.7547	40.8657	2221487	1938622	2097575
BMS-754807	272330	248474	222007	36.5904	25.0443	26.895	2558170	1724819	1745140
PFI-2	227356	256703	259321	64.4905	59.4826	67.4004	1444772	1622670	1830571
Atorvastatin Calcium	241212	242691	259626	41.6605	41.2827	36.4984	2200976	2124198	2122189
Polydatin	180231	289605	273880	43.4705	55.5775	44.9194	1568098	2173381	1706607
AZD1080	241231	247522	254966	61.1277	59.2266	60.8198	1800006	1731732	1526787
Risperidone	199310	276987	267552	41.4757	46.3502	39.5018	2148958	2088967	2126174
Nepafenac	268973	237651	237603	41.0984	30.0072	31.1518	2231074	1646180	1620286
Atracurium Besylate	237519	239289	267538	45.9372	45.9199	41.8698	3290546	2775466	2894269
Cisatracurium Besylate	259402	237436	248615	43.8052	44.1453	40.9387	2104482	2235205	2021423
Acetylcholine Chloride	225362	254846	265255	41.9334	40.9024	41.7264	2001811	1792804	1855833
Telbivudine	226078	252303	269751	45.771	44.6486	41.9229	2088251	1873937	2036735
Cefoperazone	257241	249621	242246	43.1605	44.2337	41.1725	2009265	1757308	1942488
MS436	235344	245703	268193	53.8244	66.6783	60.2724	1369733	1562200	1449877
(-)-Blebbistatin	246850	239367	263089	69.7854	56.2533	65.5632	1709393	1383889	1371974
JNJ-7706621	233991	274131	241475	41.6309	33.4012	34.491	1920072	1809770	1932661
Pimasertib (AS-703026)	277483	255260	216872	47.7687	36.2377	37.8462	2110236	1593746	1628230
LY2886721	262977	253156	233600	45.3079	46.9804	44.2409	2358769	2622397	2236209
4μ8C	246397	249370	254086	49.2343	63.1073	59.6544	1056682	1459498	1331895
Fenofibrate	264695	253986	231423	43.0766	47.3921	39.267	2010182	2357377	1816988
Nicardipine HCl	231708	260468	258282	63.5318	59.225	67.7599	1504045	1377619	1627914
Ondansetron HCl	276530	250447	223551	49.6801	43.9185	46.8478	2682163	2327399	2409406
Busulfan	251795	239238	259627	46.984	44.2422	44.1491	2408825	1908845	2216781
Oxcarbazepine	239792	281899	229226	47.805	36.327	39.6577	2098902	1795797	1909693
Floxuridine	264624	267098	219481	39.4877	27.1578	30.7594	1919299	1420325	1586959
Zebularine	252195	282422	217136	68.3863	52.0049	69.5446	1580720	1443242	1745075
Rosiglitazone HCl	218200	269157	264577	42.849	44.6541	40.43	1938838	1948610	2042920
Mestranol	228179	259360	265037	52.6659	53.0817	48.7404	5312073	4946034	4828411
Detomidine HCl	222856	237635	292228	46.2192	47.3383	37.1273	2704537	2326416	1912051
AZD2858	245080	267281	240543	57.9924	57.248	63.2303	1489199	1734593	1709142
Zibotentan (ZD4054)	262241	236784	253890	40.963	28.7852	31.2931	1883170	1273884	1375841
Rifabutin	222180	236174	294675	46.0795	44.9255	40.7579	2250640	2063867	2738614
GSK2801	236513	232561	283979	51.8271	60.5034	56.87	1172646	1457010	1541587
Potassium Iodide	241875	230834	280517	45.0446	44.9389	43.6898	2156066	1974056	2079179
TG101209	225903	251293	276399	45.0915	44.7299	38.3312	2079865	1853528	1614023
Flupirtine maleate	253439	247377	254065	41.006	30.9684	29.0982	1922355	1535677	1368505
Ketoprofen	294425	245608	214877	42.3996	44.0085	39.6329	1937420	1811900	1901922
Venlafaxine	292631	251871	210834	47.0537	33.6927	36.7155	2277558	1770292	1670076
Chlorprothixene	240625	255693	259099	43.7412	45.565	35.5848	2591474	2365792	1937721
Memantine HCl	258363	244649	252625	48.3808	47.6632	47.7088	2275623	2341508	2248083
Ciclopirox	261169	246065	248561	49.804	44.3155	37.0429	2439779	1866929	1408136
YO-01027	241073	271572	243301	46.7908	54.0447	47.046	2292386	2225144	1799846
Enalapril Maleate	256375	256392	243398	40.4846	44.3386	38.3867	1858928	2214399	2020541
Irsogladine	222530	269813	265088	44.0653	43.2896	40.1723	2136890	2163857	1883991
Sulindac	239816	263417	254965	47.9688	42.6209	44.3857	2519706	2052709	2229008
Guaifenesin	236276	297772	224162	43.5654	46.6287	41.3481	2044258	2351554	1891561
1-Hexadecanol	226225	272943	259143	56.3642	65.1642	61.8718	1520513	1568490	1814497
Zidovudine	239938	275526	243081	48.7304	49.8191	43.5618	2531899	1883555	1649431
Alfacalcidol	287965	257068	213624	38.1863	28.663	26.1711	2198681	1893941	1410844
PA-824	257349	268190	233665	45.1283	48.8776	50.6159	2122129	3106282	3030107
Isotretinoin	278271	228116	253310	53.3905	48.1483	54.6966	2197513	1748326	1997251
AZD8931 (Sapitinib)	152080	307972	299829	29.8428	52.2363	49.8967	1072544	2056960	2084827
Rebamipide	223257	269532	267377	45.0222	47.1032	47.2497	2322145	2302882	2259676
Acadesine	255440	250103	254776	40.1145	43.676	41.5116	1791568	1792646	1813338
StemRegenin 1 (SR1)	260122	260445	241729	47.4878	49.9897	51.5213	2019060	2120874	2162869
Fostamatinib (R788)	215894	261295	285484	44.4789	46.6492	33.2433	2276564	1935010	1327774
Mosapride Citrate	275428	259800	227624	44.6779	32.078	32.5971	2211243	1838532	1778651
TH-302	236493	274383	252030	40.911	45.1725	47.3664	1942582	2111436	2401170
CGS 21680 HCl	221260	280568	261314	46.1953	49.2408	45.0696	2248407	2296480	2059046
Brimonidine Tartrate	228613	263690	272089	53.3777	73.2322	67.0659	1904674	2150287	2472558
Tiratricol	232370	267902	264183	49.1833	58.282	49.3637	1397196	1620400	1313779
Manidipine	249580	247413	268105	51.59	50.9155	42.9864	2315894	1857545	1554321
AC480 (BMS-599626)	223148	272815	269546	44.968	50.3374	51.5848	2015739	2966093	3022841
AZD1480	269856	241162	254850	43.13	45.6378	30.5269	3238337	2429483	1654195
BS-181 HCl	228615	274455	262856	43.6504	53.6214	42.3658	2573945	2898460	2664406
Aminoglutethimide	252407	270275	243274	50.2983	49.5836	39.7133	2956903	2660010	2185962
Roxatidine Acetate HCl	252152	241061	272865	45.2118	46.4022	50.462	2271797	2254223	2616241
Rilpivirine	231441	278986	255655	60.6784	58.883	61.8313	1536886	1225234	1466055
Nilotinib (AMN-107)	233239	330216	202817	47.4118	51.4182	51.9098	2652864	3121255	2895281
Ferrostatin-1 (Fer-1)	235191	269537	261719	50.8891	69.8204	62.8039	1442112	1793041	1790269
Ki8751	302354	228137	236741	39.4576	30.6094	30.9536	1902790	1624101	1391541
Caffeic Acid	210732	268234	288398	42.6524	52.129	51.696	1570588	1850499	1866430
Orphenadrine Citrate	229996	267484	270209	46.6632	47.4965	43.6118	2787813	2638432	2922421
Indapamide	243832	263436	260667	38.8678	41.5724	42.9759	1685117	1930241	1921019
Enoxacin	228601	257239	282605	42.5773	49.4345	40.3083	2159615	2347843	2187615
Candesartan Cilexetil	246379	287821	234704	45.0852	41.3921	38.4351	2074644	1892403	2042295
Crizotinib (PF-02341066)	242467	263273	264473	39.796	41.4272	42.7432	2146851	3068523	3421756
Kaempferol	216166	280138	273993	46.4695	60.7019	52.218	1903329	2267564	2100236
Naringenin	180212	301556	288693	39.0271	54.8126	49.2569	1445573	1827933	1901174
Candesartan	237006	247129	286871	44.2524	45.0332	42.739	2221318	2026020	1938069
NVP-BHG712	215657	257469	299043	41.2254	48.6093	40.8324	2129900	1842885	2050666
Betamipron	239082	266484	266965	55.9559	69.3668	58.1085	1889225	2324275	2279623
Methylprednisolone	284662	227758	260754	46.4082	52.8026	34.6205	8862784	8618380	8398906
Nicorandil	239341	276596	257412	47.3678	45.3224	43.0339	2625260	2613233	2604733
Ziprasidone HCl	271035	299211	203408	41.5242	34.1392	31.5605	1757452	1698559	1603248
Isoliquiritigenin	201126	275470	297558	38.8967	54.2306	50.8094	1412711	1975954	1699291
Sulfaguanidine	180807	262310	331197	54.728	66.3797	59.3226	1309241	1350493	1586484
Diclazuril	229280	271132	274275	39.9334	42.6826	39.4501	2343576	2219099	2441365
Lonidamine	228596	260961	286802	58.143	53.8264	48.5352	2222779	2023773	2208795
Pravastatin sodium	294141	221692	261682	50.8134	47.8392	48.3798	1787330	1637886	2087241
Prednisone	265342	229429	283711	41.6238	46.3265	43.1262	3455329	3638419	3781616
Propylthiouracil	242041	273392	263344	46.4355	45.9942	35.9852	2543902	2304238	1787005
FG-4592	229805	299958	249347	42.8269	31.0606	37.7523	2567833	1937857	2168760
Azomycin	214765	287080	278237	36.8262	55.7888	43.5528	1561296	2113303	1600756
Vandetanib (ZD6474)	288560	254175	238044	47.4041	49.8548	50.8026	2289410	2665903	2985539
Naratriptan	265864	286718	228776	42.7162	30.1152	28.3815	2365355	1680900	1482512
Myricetin	180665	295083	305727	38.5283	56.9156	47.6154	1749101	2256720	1739545
Quizartinib (AC220)	293415	219260	269868	52.3939	44.7688	39.6585	3461193	3011222	2338892
Nitazoxanide	260236	267737	254574	40.1318	45.4382	38.2523	2057281	2126454	1764717
Edaravone	319592	238113	225662	42.1433	31.2762	27.9579	2226214	1638659	1397985
AR-A014418	295582	251584	236829	63.0908	59.5103	59.5294	2242829	2015115	2205815
VX-222 (VCH-222, Lomibuvir)	323410	248204	212395	41.2371	31.7233	28.4852	1880057	1567216	1162797
Hesperadin	276428	249562	258056	30.177	25.2397	22.5714	3844178	3551545	3169536
Saxagliptin	252003	279192	253251	48.7854	43.2525	42.9271	2540255	2034079	2433106
EW-7197	287097	275709	223136	60.4588	63.7589	62.1029	1743366	2043933	1699124
Bilobalide	221407	261815	303611	41.6099	54.7885	48.2522	1696299	1911249	1936396
Mometasone furoate	251824	278474	256713	46.9628	46.6213	40.7661	9591446	10700000	8689471
Fluvoxamine maleate	291149	279209	216781	43.7055	32.3566	30.2054	2137402	1635187	1474034
Kinetin	209763	289228	288759	45.5358	52.3845	47.998	1623803	2385003	1848818
SRPIN340	258947	264240	265764	72.3848	52.7145	69.4455	1601666	1878426	1894283
Sorbitol	212130	259291	317600	37.539	33.8033	43.0777	1603519	867028	1810605
Hydrochlorothiazide	240628	310814	237966	45.5219	35.5402	40.8726	2578979	1733193	2570274
Forskolin	263437	274298	251718	52.3096	49.4519	37.7078	2729834	1901283	1253621
Etodolac	268687	264662	257435	50.4688	44.2346	45.4828	2373825	2208781	2360007
Triamcinolone Acetonide	226068	267663	297101	44.8909	44.6949	41.806	3369360	3286693	3130615
Atropine	219540	279064	292795	44.86	47.3421	44.9974	2232737	2206006	2250314
Cefdinir	245413	266211	280756	41.2463	43.3312	45.2903	1935676	1952385	1969716
PD184352 (CI-1040)	270742	256210	265969	39.0663	31.3788	36.4704	1879045	1703267	1707903
Chloroxine	269274	263444	261271	48.2165	44.482	41.3657	2999384	3028664	2707845
Atazanavir Sulfate	277882	265591	250518	40.972	30.3798	31.6029	2062473	1590603	1516456
PHT-427	227051	275004	292477	46.0305	46.7683	47.4186	2265716	2024830	2072063
Tianeptine sodium	287758	250521	256596	39.4753	25.5522	29.7197	2118087	1400516	1601337
Enzastaurin (LY317615)	256581	282398	256036	44.3791	34.5873	35.6631	2295834	1778106	1790443
CCT129202	292047	236868	266286	45.1592	32.4637	33.8149	2269606	1717350	1737126
Amprenavir	245500	275333	274697	44.479	48.491	39.6841	2263317	2082630	2093012
Cathepsin Inhibitor 1	267083	286605	242346	49.5445	51.5762	49.7294	1678207	1738878	1785324
Carbamazepine	248326	300630	247142	46.6825	48.3087	41.1719	2897836	2594204	2357120
LY2811376	289121	276148	231546	55.9138	46.0837	44.9778	4144690	3052373	2616529
Tiopronin	257015	250882	289124	45.5822	48.1159	41.2533	2271942	2035735	2019319
Sumatriptan Succinate	321210	266028	209843	39.3695	30.7338	29.8659	2052281	1449304	1533244
Chloramphenicol	254275	287580	255568	53.479	41.5079	42.5751	3247032	2232099	2311847
Zolmitriptan	268899	277681	251322	43.4809	43.8187	43.4306	1935577	1763982	1937419
Guanosine	265987	269782	263995	50.1661	53.7325	44.3706	1894903	2101290	1339371
LY2603618	232556	287504	279816	47.8848	44.7679	45.3514	1868956	1595465	1446134
Suplatast Tosylate	254902	261334	283651	46.7844	47.3913	46.3443	2607547	2560171	2441066
Selumetinib (AZD6244)	267749	255688	276512	37.0802	28.3654	33.5605	2328911	1852202	2070678
Ipriflavone (Osteofix)	244578	284366	273015	48.065	51.798	47.2488	1885119	2026469	1794059
SAR245409 (XL765)	261959	281482	259044	55.6279	50.178	39.2632	4215382	3337380	2926706
Bexarotene	231541	261916	309718	52.0558	55.6883	51.5876	1931029	1810780	1911954
SGI-1776 free base	228713	278605	296794	38.9802	54.8272	55.3972	1173496	1960426	1755864
Nobiletin	171909	293282	339858	36.6055	56.9284	52.5706	1436964	1751135	1681093
KRN 633	260364	298892	245950	44.9995	52.0804	39.0356	2803437	2774985	2226249
BIX 02188	235623	298634	271821	54.9354	50.1969	45.0378	3684443	2812840	2853549
Natamycin	277941	270130	258084	44.3385	33.8444	32.9674	2400804	1828690	1628871
SL-327	283928	307560	215427	38.6337	28.7484	32.7807	1520997	1425354	1545309
Balofloxacin	236610	294686	276222	46.3785	47.7648	48.197	2339002	2813424	2472957
Tetracycline HCl	272999	241878	292929	50.6381	55.2116	49.2759	2601006	2376397	1670532
Sodium Danshensu	238848	277508	291655	49.5818	57.6384	52.9589	1930795	2419450	2031581
SB431542	286513	285849	236062	38.6435	30.8224	29.9314	1814659	1380496	1213040
Diosmin	231038	272751	305184	43.3556	56.7328	49.3259	1673527	2144516	1897309
Pyridostigmine Bromide	257034	275272	276841	44.1605	47.1208	35.4762	2559315	2286534	2590671
PD173074	244390	313396	251383	42.09	32.1775	33.9547	2064805	1597793	1704101
Bethanechol chloride	272339	293230	243901	55.035	54.1205	50.1571	2368285	2292605	1916172
Yohimbine HCl	222541	294976	292262	45.4293	52.0449	36.7999	1417495	1608029	1112632
Probucol	248767	286721	274318	46.9453	48.7381	41.1746	2869432	2718267	2380687
Niflumic acid	259732	309243	242175	30.3161	49.6776	39.8086	926404	1744417	1322010
Dyphylline	283379	256015	271866	41.3605	30.2501	30.5527	1998134	1613940	1580259
PIK-293	214579	272500	324442	49.5211	53.1023	47.7271	2087637	1908267	1673628
Myricitrin	200041	307245	305110	37.5759	49.8458	46.6079	1665831	1773794	1708537
AG-14361	234985	286685	290937	50.4263	56.6981	51.4659	2210071	2242841	2130624
Cephalexin	266565	301206	245987	42.1341	32.3529	28.4874	1936308	1713270	1364235
Quercetin Dihydrate	261648	264166	288731	58.4091	57.4325	46.3285	2359745	2004522	1537435
Aloperine	260473	274586	279689	49.9919	55.9305	49.084	2442994	2339086	2026917
Bergenin	207881	323607	283513	38.5849	62.2038	46.1885	1541280	1978896	1664357
Chrysophanic Acid	215411	287585	312105	47.7569	52.8632	46.8795	1857049	1939248	1721869
Methacycline HCl	232408	297582	286140	53.3605	54.1824	41.5244	2099512	1992627	1521724
Cryptotanshinone	243020	283134	290192	39.7451	45.6935	43.9231	1786862	1984640	1709462
Trilostane	292807	287840	235720	52.322	40.3772	48.9657	5405909	4494955	5398529
Cyproterone Acetate	246628	288306	281535	50.9238	49.6565	47.266	9075447	9758759	9846815
Amfebutamone HCl	286559	285898	244318	54.7119	52.6587	51.0742	2727361	2281049	2213983
Gallamine Triethiodide	254430	284183	279487	51.7811	51.4469	45.754	2125824	2117176	1376344
Naltrexone HCl	259365	284367	274897	49.8908	46.3641	42.1713	2607746	2807691	2292532
Acemetacin	224535	270318	323797	49.1763	57.1433	45.2258	2164531	2171399	1903217
Cyclosporin A	237359	281467	300697	42.5602	59.1713	53.2602	1739450	2462481	2026470
Pioglitazone	265204	306461	248163	62.8727	55.4305	41.0587	2384503	2051490	1450779
Chlormezanone	288397	236794	295026	52.9208	45.3477	46.6982	2986611	2596449	2747015
AST-1306	255758	280833	284017	51.2749	52.6407	47.3824	4757587	4202017	3523989
Naringin Dihydrochalcone	216686	287634	316565	39.4479	57.381	48.2323	1776572	2267564	2022235
KU-60019	289933	265796	265587	52.855	49.104	49.4811	2486054	2361646	2521476
Telotristat Etiprate (LX 1606 Hippurate)	266437	290920	264622	54.4046	49.8022	55.1589	2298686	1972819	1895552
Salicin	265938	250511	305829	54.6677	51.37	44.4249	2050023	1797600	1539375
Ifosfamide	291129	279875	251815	44.188	32.7144	31.2066	2342857	1734546	1456165
Quinapril HCl	264439	284789	274094	53.956	53.1968	48.9077	2465474	2122750	1927716
Lansoprazole	278718	290941	254092	43.0025	29.1606	29.5991	2270164	1633310	1522249
CI994 (Tacedinaline)	295898	257533	271612	45.9703	50.4736	48.5244	2049372	2073346	2198484
TWS119	264141	269205	292281	46.953	47.9199	43.9259	2636143	2122312	2635377
Rupatadine Fumarate	306992	257217	262068	50.8485	42.0712	36.9321	2383558	1701281	1717048
Triamcinolone	258021	278620	289837	45.7448	41.6865	43.7155	3499172	4386689	3831864
Naftopidil DiHCl	306760	237524	283665	41.6287	29.6478	32.3763	2440718	1776279	1818374
Palmatine chloride	222294	287889	318111	41.5807	47.9523	43.2599	1776713	1639424	1795303
(+)-Matrine	238681	271081	318784	52.3546	56.0625	50.7752	1866601	2273890	1859355
WHI-P154	273754	289868	264953	52.726	51.0915	64.4361	1704741	1714956	2513696
MGCD-265	286807	288712	253057	39.3869	28.7801	30.9618	1782665	1488197	1410790
Manidipine 2HCl	235845	302380	290411	53.112	51.8376	43.7559	1965613	1516677	1425006
Enoxolone	255391	293666	280469	46.692	53.1499	44.9279	1863400	1945913	1658462
Azacyclonol	297254	276169	256471	51.4703	50.1527	53.2367	1751001	1751179	2169261
Pirfenidone	302808	282683	244419	44.5162	52.7889	47.3357	1652467	1821324	1823388
Etravirine (TMC125)	297939	307089	224910	51.2857	57.2981	50.8576	1745206	1996272	1665209
Cyclamic acid	294478	283411	252755	52.8573	56.4002	55.0027	1982778	2049672	2393916
L-(+)-Rhamnose Monohydrate	226713	283315	320708	47.1035	55.5278	46.0224	1761047	2105340	1416747
Ribavirin	220832	296984	313230	55.6261	53.2024	48.3044	1642393	1196462	1196171
Quercetin	216549	295823	318810	35.8117	53.3628	46.275	1244296	1877721	1611434
Clotrimazole	247211	323684	260526	43.9604	47.8524	44.6291	1877199	2144467	2100499
Chrysin	214354	293384	324564	36.9892	51.6521	37.7745	1305439	1634071	1423824
Synephrine	233451	280697	318771	54.4542	56.2216	52.4719	2023064	1716102	1598328
Noradrenaline bitartrate monohydrate	230405	320828	281972	52.5263	54.0774	42.3796	2293009	1619059	1440448
Famciclovir	283410	287465	262434	53.9989	51.7044	46.5332	2427490	1831404	1815173
(+)-Usniacin	263276	261690	308393	48.5283	52.2073	51.1714	1888000	1685850	2123659
Bupivacaine HCl	277921	273186	282501	57.0068	49.1995	51.6834	2506414	1883625	2050779
Pefloxacin Mesylate	283648	267221	283209	46.9393	51.2606	46.674	2510473	2890234	2508438
Synephrine HCl	242790	316980	274636	52.5282	57.7749	51.2023	2104824	2194121	1981697
BIO	290291	275103	269029	46.912	55.4675	50.6551	1951233	2191019	2237333
Oleanolic Acid	256715	257695	320466	47.3392	62.3298	51.3475	1631530	1849297	1744094
Clopidogrel	316124	284726	234175	44.0504	31.9521	30.6044	2040840	1399947	1528551
Gastrodin	262588	253231	319370	47.8513	52.4498	46.8282	1550766	1802302	1540147
Itraconazole	245365	282511	307734	54.06	55.0273	47.9904	2188979	1842749	1555135
DL-Carnitine HCl	219275	303610	313253	47.4862	52.0981	47.2093	1967421	1941769	1605615
Degrasyn (WP1130)	234401	289084	312779	44.586	44.9672	40.9704	1750580	1530286	1575463
Carbidopa	278812	292322	265235	47.8696	51.674	46.133	2587702	2641932	2523765
PF-4708671	245759	305007	285662	53.0029	51.8466	46.3289	2909448	2369617	1764324
Epinephrine HCl	306346	266875	263298	47.1872	54.8016	51.8983	1985737	1927605	2313071
PF-3845	260960	283943	291807	54.0381	53.7886	44.6969	2149980	1701593	1752365
Dimethyl Fumarate	247615	290468	299252	56.9278	54.1314	46.4965	2423390	2095706	1785469
Azelnidipine	268249	282407	287695	45.4984	53.9047	54.8028	1942617	2324283	2689081
Chlorhexidine HCl	305594	250103	282692	51.3873	55.2916	54.911	1889598	1917073	2219292
NU7441 (KU-57788)	260320	271099	307721	50.0873	52.4385	40.2796	2526532	1928707	1901007
RG108	267755	300594	271022	43.825	52.7221	55.934	1463069	1756378	2601331
IKK-16 (IKK Inhibitor VII)	246157	295174	298117	40.5913	46.2591	56.2653	1562155	1834946	2427919
Loperamide HCl	229024	310377	300576	60.4826	55.9412	42.7243	2687833	2239193	1893067
TPCA-1	279930	310522	249686	41.5703	48.8333	54.7662	1603896	1588073	2229303
D-Mannitol	224944	288309	327776	44.4848	52.6687	49.8471	1572790	1912834	1878535
ML133 HCl	265791	287400	288306	45.252	53.4161	50.1168	1656356	1870648	1750421
AT101	256758	275349	310113	39.7638	48.763	52.2287	1661976	1836834	2325262
Econazole nitrate	263876	278447	299931	57.3716	50.2071	48.7732	2277956	1799660	2043369
Clindamycin HCl	261164	304241	277026	52.1081	55.7643	41.8322	2550835	2331666	1397741
TAK-715	318886	281303	242761	37.4849	41.5155	39.5139	1611711	1481236	1572246
Levosimendan	292959	270472	280447	54.6644	54.9909	49.694	2777029	2269508	2194854
PAC-1	295634	272195	276338	60.4091	56.8994	62.4794	2106248	2153736	2462326
Zosuquidar (LY335979) 3HCl	303663	297318	243198	44.6278	31.1178	30.4059	2309670	1556394	1617315
Gramine	259371	308431	276839	58.0378	53.0689	51.1712	2458136	2100520	2014111
Sulfamethizole	261665	312645	270538	45.432	48.4319	46.0891	2079681	2523227	2327516
Purmorphamine	305815	256852	282313	49.0624	48.3261	54.5489	1692800	1660054	2066497
A-966492	204265	283818	356900	32.4502	56.5538	52.0513	1117271	2017353	2115037
Baicalin	227208	309003	309285	47.4566	51.0853	45.6654	1833730	1833447	1663792
Betaxolol	258819	268002	318749	48.8445	47.6685	45.8904	2220465	2889945	2370363
Procaine HCl	332869	261154	251650	50.8738	56.3673	58.1897	2215227	1930752	2798471
Buflomedil HCl	255671	285117	304926	55.0979	54.8987	53.1017	2207840	1787991	1904889
Nalidixic acid	226553	317887	301667	40.135	53.7333	51.675	1491900	1911397	1711748
BML-190	263019	271068	312104	55.1364	58.6869	61.9662	2345414	2350450	2654361
Pazopanib	307582	258399	280941	44.7665	49.1555	50.4341	1843225	1839038	2370362
HC-030031	280772	299397	266873	42.4487	51.6169	47.5042	1569211	1681891	1604442
BRL-15572	222817	306202	318223	63.2107	58.8788	48.9566	2884402	2180192	2169045
Fosaprepitant dimeglumine salt	285633	293436	268339	52.2743	52.0277	54.6379	2038644	1932132	2146875
Epiandrosterone	269460	297367	280586	63.8332	67.0055	67.3792	9777460	11300000	11000000
AZ 3146	306762	283769	256951	51.0441	52.3556	60.6928	2103150	2246312	2599235
Pifithrin-μ	283378	294570	269949	43.6112	52.5794	46.6848	1586683	1488691	1876287
Arbutin	220600	293098	335653	40.6385	57.4127	51.7933	1523733	2518583	2138084
Phenacetin	282768	305686	261115	62.3978	58.9989	42.4283	2962093	2064405	1447156
Azelastine HCl	280026	289294	280472	62.9293	60.4945	41.729	2402591	2195347	1362301
Salidroside	186230	293199	370448	38.457	56.6863	50.5286	1491041	1841848	1831245
Hexestrol	254926	276897	318112	52.2791	55.7798	50.7781	2135454	1621527	1723032
TAK-901	291240	244840	314319	21.017	21.1813	32.5405	2900056	2843860	3987069
Luteolin	234904	295193	320884	42.4667	53.9083	48.0394	1600915	1897683	1825561
Ciproxifan	322364	291003	237824	46.3203	52.6658	52.6583	1625270	2058547	2104699
Benztropine mesylate	297443	297831	256108	50.1759	51.6278	50.0417	1848407	1907779	1778903
Zonisamide	284923	295195	271603	43.574	28.8178	31.4161	2395494	1306876	1665623
L-carnitine	207746	282613	361589	42.5035	52.8601	52.3368	1457849	1899477	1714095
4-Aminohippuric Acid	305222	258248	288722	54.0396	58.3454	56.1243	2066628	1999167	2282211
Azlocillin sodium salt	292520	296503	263321	45.0079	51.3313	50.5717	1531844	1888055	1982989
Imatinib (STI571)	264820	281023	306889	53.9487	54.0774	50.7984	2287385	1770751	1647876
Tanshinone IIA	235257	306806	310822	49.1297	53.1922	46.8188	1955673	1946441	1834870
Chlorpromazine HCl	278383	295096	279621	55.833	55.11	46.705	2562153	2095227	1857198
MRS 2578	288086	280158	285169	49.2199	50.2745	56.5586	1863969	1657206	2637896
Racecadotril	237354	304406	311998	52.5003	59.8004	49.7237	2161571	2051941	1651509
Equol	296049	290382	267457	51.076	56.0409	37.2073	2715359	2210866	1661908
Taxifolin (Dihydroquercetin)	256818	306468	291049	46.8404	57.5473	45.441	1692272	2044246	1429693
Flavoxate HCl	273961	293106	287504	54.1671	57.8187	53.449	2019692	1997843	2098991
Amoxicillin	322437	276081	256285	42.8937	52.6543	54.0277	1434505	1749442	1886223
Hematoxylin	243370	291822	320201	40.1634	53.9315	45.7404	1497178	1685780	1642284
Tolbutamide	297809	290655	267034	56.949	57.5404	51.1559	3024729	2251062	2119701
Gliclazide	260183	286453	309002	56.0903	57.7743	48.2932	2204889	2177289	1870329
Torcetrapib	292992	325385	237924	45.2416	50.471	28.6232	1601286	1678794	951604
Temozolomide	304114	261617	290821	43.094	31.0736	33.2904	3006944	1799792	2090782
TAK-733	257547	266692	332345	55.9543	49.767	45.5757	2199304	1810486	1619267
Rotundine	268588	290153	298098	56.3944	53.7174	45.3204	2459569	2168262	1628636
Idebenone	245492	286810	324771	59.5762	52.3659	56.4676	2347557	1698893	2056412
Maprotiline HCl	291024	299005	267937	57.7854	54.4938	41.111	2034409	2030182	1204028
JNJ-1661010	277328	288982	291694	43.2678	53.1063	53.402	1568858	1750467	1789658
Honokiol	268058	272528	317714	55.8933	56.974	51.0737	2715237	2256529	2072964
TAE226 (NVP-TAE226)	299723	255530	303109	41.9875	48.6093	44.7707	1921528	1989214	2824829
Phlorizin	266139	268094	324932	59.1576	55.9978	48.6854	2575694	1992415	1697404
Apocynin	226353	302522	330300	52.1886	53.1643	50.0999	2185729	1820705	1856260
Magnolol	234926	335391	289217	46.942	49.6684	49.1472	1673215	1937410	1661343
Arecoline	248582	317127	294329	55.2034	55.5055	44.7272	2251116	2296740	1480175
Xylazine HCl	278741	296765	284957	52.1617	52.1101	39.5444	1734945	1741587	1325561
Xylometazoline HCl	260133	327308	273641	56.7145	57.362	44.0018	2419841	2135423	1705149
Biochanin A	265576	270153	326058	53.1001	51.8466	44.1343	2232444	1847137	1456728
Fexofenadine HCl	301940	269125	291328	46.8561	49.5095	53.9239	1720370	1769935	2246605
PH-797804	313832	277798	270842	47.1246	55.4197	61.2816	1935799	2447998	2830297
Milrinone	274960	300074	287684	54.0747	49.7452	35.5397	2203046	1880820	1272227
Formestane	232725	310102	320115	57.1703	66.2341	54.2326	13000000	14900000	10900000
Piceatannol	328192	295483	239646	50.8093	48.64	51.6575	1931356	1823911	1800418
CCT137690	289069	275575	299989	34.5143	41.667	44.0844	2104524	2216010	2675864
Pancuronium dibromide	267053	263546	334936	55.2837	51.221	49.9226	2280711	1635098	1606573
Naloxone HCl	283138	304151	278263	49.1227	50.7174	54.1821	1745927	1940763	2303387
Dacomitinib (PF299804, PF299)	291917	254353	319640	48.0684	48.1754	56.7278	2801318	2322470	3240190
Tubacin	259014	290207	317112	53.2554	51.6486	47.9008	1966815	1900988	1894422
BYL719	286259	296700	283748	44.928	51.1872	56.1064	1597608	1669407	2115069
S-Ruxolitinib (INCB018424)	287363	292601	286829	46.0947	54.4501	51.7129	1481903	1591992	1714372
Pyridoxine HCl	312882	282309	271838	51.3587	52.5206	49.2764	2212515	1758428	1923137
Avanafil	311316	287767	268407	53.2257	57.4919	51.4636	1958528	2105317	2023413
Thiamphenicol	259292	311885	296983	59.5854	59.2762	57.2541	4387473	3423487	2921116
Doxapram HCl	304886	317634	246589	53.7875	56.9258	57.243	2505663	2311437	2242482
Rosiglitazone	273970	321552	273957	65.1058	61.4416	51.5733	2420094	2188262	1836381
A-769662	269111	297359	303231	58.0738	54.8731	48.3382	2380866	2129920	1878765
Sesamin	255896	306125	307889	42.356	57.8152	44.2706	1498885	1927125	1339111
Pramiracetam	293634	262594	314078	57.1418	56.0121	50.1379	2551018	2149002	1892215
Amisulpride	286625	320001	264278	44.5755	34.9529	32.7371	2497707	1719867	1732681
Novobiocin Sodium	258499	290428	322202	56.3933	55.7015	50.2007	2086565	1922477	1828042
A66	253101	316179	301881	25.0817	50.7139	47.5877	666318	1543235	1576973
Golvatinib (E7050)	314715	271237	285505	53.7701	48.8627	58.1923	2060468	2029535	2942848
Tolterodine tartrate	281049	277471	312973	56.7205	51.9339	51.6373	2470066	2112243	1810633
Hordenine	250133	313606	307778	47.2276	55.4559	44.5723	1596151	1839023	1382588
Aloin	252301	289411	329882	47.2859	53.4564	46.521	1747162	1769530	1685192
BIX 02189	288686	300119	283850	51.8764	48.1556	45.5579	3405162	2859864	2752993
Epinephrine Bitartrate	247889	305464	319814	55.6401	56.3367	47.6303	1978013	1807017	1386354
Naringin	202629	323820	346732	37.6478	55.4499	50.3495	1382316	1992234	1790460
Silymarin	241030	307757	324511	55.3064	57.1826	37.8471	2146844	1866493	1500477
Hesperidin	277070	302518	293842	55.9012	59.9528	52.7069	2449322	2525232	1958595
Aloe-emodin	246679	328283	298757	49.9779	50.9344	41.9635	1754851	1833591	1554025
Moguisteine	315219	272830	285698	42.3544	49.7439	49.7802	1632049	1753072	1803024
ZM 336372	322809	285738	265626	50.787	51.6751	51.626	2292749	2045170	2203574
AZD4547	307224	294954	272126	50.7111	51.6803	54.7929	1808151	1834167	2454674
Famotidine	256871	288932	328840	47.8078	44.5397	47.6855	2358998	3213864	2394326
Laetrile	264576	278137	332253	49.5256	53.2246	49.8936	1790570	1833769	1652817
VUF 10166	291731	293870	289919	49.126	55.4951	57.1235	1838886	1973679	2183355
Tangeretin	250095	288175	337956	51.5921	54.0691	40.0412	2035955	1927978	1494386
Miglitol	282379	300851	293069	51.0999	53.9147	46.1257	2226622	1879107	1465079
Chlorogenic Acid	219384	345504	311882	45.5949	57.5705	46.7198	1654855	1820485	1442963
Emodin	240597	334466	302187	46.9135	54.2693	44.4203	1771700	1662973	1497649
Sodium Picosulfate	337785	278685	261169	56.7365	51.6995	53.7587	2317244	1899512	2170882
Adrenalone HCl	323615	265528	289044	51.5532	50.5342	56.1825	1915883	1925346	2302459
Curcumol	243179	304224	331111	49.5851	55.9759	51.9445	1844408	1933111	1650675
Shikimic Acid	256627	292423	329523	56.1767	57.2602	54.7604	2224105	1890034	1835817
Sulbactam sodium	272756	312305	293806	59.5916	54.4789	48.6708	2336403	2105454	1634316
KW-2449	292603	287281	299702	49.2752	45.9405	48.6114	3709465	2750291	2665642
Miconazole	271561	294536	313633	50.5535	47.2653	49.0119	2125296	1505898	1822535
MK-801 (Dizocilpine)	318503	285784	275800	50.6682	55.598	61.3952	1973446	2004183	2814818
GNF-2	348199	267217	264822	49.9101	47.3329	46.6332	1796494	1723545	1788073
ML130 (Nodinitib-1)	288310	297646	294374	41.5367	55.7065	57.2318	2079627	1891849	2284296
Diclofenac Potassium	299636	240008	340818	45.5318	49.0637	53.4171	1788066	1767786	2210414
Tetracaine HCl	299307	298379	283442	58.169	56.3436	52.8109	2589430	2435673	2168235
Homatropine Methylbromide	301095	323551	256512	52.9453	59.5861	57.3411	2039607	2130941	2429003
Azilsartan Medoxomil	293491	298680	289186	51.0724	49.1504	46.6655	2302947	2261239	2573375
Tolvaptan	254891	305665	321680	50.6473	52.8316	46.3884	2183406	1776319	1577171
Hyoscyamine	300379	289331	293342	47.258	61.8034	53.7981	1875378	2323447	2720082
CEP-33779	297270	316191	269760	40.7857	45.1448	46.2307	1571047	1774515	1765591
Pentamidine	310867	295433	276991	49.457	51.8978	57.3523	1836777	1600073	2213860
Lithocholic acid	292268	282868	308476	50.5673	55.5771	54.9159	1680132	1948595	2509347
Acetanilide	255778	318492	309443	53.457	49.1973	47.386	1871031	1809875	1797377
Cloxacillin Sodium	269229	261762	352905	54.2784	52.8903	43.8189	2120842	1862950	1556665
SB269970 HCl	278168	299895	306079	46.0303	53.1597	56.5922	1528338	1942181	2102734
Cobicistat (GS-9350)	301623	306185	276464	48.0083	51.13	58.9091	1827567	1662074	2260588
Phenformin HCl	267152	335389	281840	54.3274	55.6419	45.2794	2186019	2062113	1501176
Vanillylacetone	231895	315009	337477	50.8114	50.624	48.8614	1812423	1651902	1896725
Linagliptin	306154	301404	277198	51.7161	54.1998	56.0622	1939861	1804055	1976067
Olanzapine	287477	290878	306424	50.8862	54.8847	43.79	2089031	1853427	1526344
Methyl-Hesperidin	241026	318838	324923	50.9845	55.6315	55.364	1895628	1949283	1802641
Mepivacaine HCl	304522	309080	271228	39.5132	48.6208	49.6079	1478627	1693252	1855151
Ambroxol HCl	306397	306851	271653	51.353	45.9478	52.347	2103994	1788093	1943997
Clomifene citrate	290824	286678	307729	57.5982	51.5603	46.7378	2254455	1766403	1866757
Rosiglitazone maleate	271853	344622	269048	51.7619	52.7423	41.1437	2257113	1980852	1413624
L-Ascorbyl 6-palmitate	270370	278190	337354	61.1072	52.9866	46.1205	2242197	1659167	1490010
(-)-MK 801 Maleate	267645	314634	304236	45.1328	51.9455	59.1506	1551867	2051168	2258922
Rutin	262442	296185	327948	52.7435	53.8491	44.1685	2042558	1703853	1549963
Gliquidone	332928	275533	278199	51.6794	55.3273	55.6986	2288552	1998103	2262798
5-hydroxymethyl Tolterodine (PNU 200577, 5-HMT, 5-HM)	283511	293691	309472	59.9574	54.0251	47.2019	2169840	1392769	1489047
Nitrendipine	256274	273738	356759	55.9558	53.4991	51.7556	2264476	1915333	1998319
Clozapine	265237	297358	324551	61.6479	59.2371	53.2646	2948623	2511060	1958928
Morin Hydrate	199354	300911	387008	38.3749	60.4052	51.1481	1696732	2453496	2410285
Xanthone	249848	346565	291039	51.2758	55.1293	46.0839	2092264	1715200	1643015
Clonidine HCl	266980	308261	312866	53.6489	52.5797	50.7682	2236989	2211300	1894912
Avasimibe	207550	323437	357441	33.9318	59.6909	51.2454	1292838	2412610	2076084
Acebutolol HCl	296278	308320	283908	51.1675	54.4964	59.3231	1638270	1728920	2249941
4-Methylumbelliferone (4-MU)	265318	289752	333460	50.0269	55.0549	48.4955	1809868	1681463	1842971
Trifluoperazine 2HCl	313519	289429	286125	50.15	56.9455	60.7136	2093103	2111787	2532766
Alverine Citrate	306228	322044	261108	53.9943	57.6866	49.9248	2112033	2731911	2067070
Ferulic Acid	283880	313011	292594	53.4146	61.8111	54.7716	2107552	2348770	2077340
Lumiracoxib	319622	281832	288501	50.1594	51.7659	50.3924	1832643	1636967	1898572
Isoprenaline HCl	258485	309770	322544	53.7745	53.5422	48.5946	2307169	1639164	1887681
Cinchonidine	226435	312576	351813	43.5155	56.275	52.0006	1497854	1876399	1771075
Secnidazole	263722	301152	326260	55.366	55.5924	36.2907	2462893	1958514	1244945
A-803467	309549	283199	298515	55.9795	56.9017	56.5366	1736320	1817964	2063562
OC000459	298943	278330	314134	45.4314	51.5008	58.2883	1469059	1583419	2280471
BRL-54443	312318	309657	269525	54.1243	54.9686	56.681	2079890	1831175	2092400
AZ 628	318250	325392	247860	45.3621	47.028	54.9697	1594300	1628944	1896476
UK 383367	282474	311853	298183	61.849	62.8966	51.6363	2441445	2160188	2078443
Indacaterol Maleate	335544	274340	282663	47.9817	54.3959	55.0139	1850614	1920894	2436322
Brompheniramine hydrogen maleate	266299	278093	348335	56.4529	58.7352	49.8176	2829872	2336809	2399850
Nabumetone	297923	328912	266473	52.3484	56.0626	58.3331	1791616	2054257	2409456
Tolcapone	299186	284345	309976	57.4762	57.1483	57.697	2061021	2157164	2435730
Phenylephrine HCl	277303	290974	325488	64.2536	56.7398	52.1639	2377782	1693777	1808778
Clindamycin palmitate HCl	290143	310724	293048	61.1598	58.8555	53.944	2555441	2146014	1841176
A-205804	322299	297985	273821	53.0387	54.2717	54.1016	2068870	1890956	2009082
Paroxetine HCl	299412	301971	292860	46.4749	57.6176	53.1508	1498287	1915184	1996388
Diosmetin	233141	327594	333752	44.8328	50.3845	49.3328	1684048	1936736	1934634
Sofosbuvir (PSI-7977, GS-7977)	291500	343397	259820	46.898	51.4339	47.1659	1580244	1887763	1633100
Rutaecarpine	275767	309879	309283	60.6988	51.9349	41.6301	2370552	1586356	1295579
Astragaloside A	256157	315769	323066	41.9618	54.2734	45.338	1593959	1616253	1572791
Otilonium Bromide	298634	323503	273090	49.9125	60.0282	53.3446	1997689	2499212	2483604
Carbazochrome sodium sulfonate (AC-17)	307986	270065	317924	47.7552	42.4547	51.2762	1496345	1268157	1804902
Pifithrin-α (PFTα)	295413	320388	280194	46.9269	50.7833	57.3924	1702869	1664950	2147752
Tebipenem Pivoxil	271463	314545	310288	61.9788	62.9899	57.9867	3303098	2578501	2527507
MK-8776 (SCH 900776)	311843	329416	255224	53.5826	50.6408	57.1516	1962308	1684318	2160305
Vildagliptin (LAF-237)	294962	274131	327404	51.3993	57.7849	46.727	1905466	2362043	2742460
Naphazoline HCl	272814	292263	331752	53.2109	40.2451	50.2338	2151332	1165957	1757246
Valdecoxib	312893	328284	256096	52.7909	50.366	56.0944	1943053	1648471	2072244
VX-765	261960	295327	340446	55.0658	58.3018	47.5243	2098552	2085581	1479728
Oxymatrine	288747	288352	321012	58.3896	54.1818	46.8691	2771142	1718396	1504279
Cinepazide maleate	343863	286020	268323	57.0164	57.8914	54.6714	2002533	1999933	2013665
3-Indolebutyric acid (IBA)	222129	359261	316960	47.2418	60.2248	47.4678	1697466	2175562	1797691
Dexmedetomidine	324603	307533	266356	49.3606	52.7831	56.9719	1854308	1636013	1909684
TDZD-8	323312	274270	301468	42.1396	56.538	53.7671	1480906	2148389	2533356
Carbenicillin disodium	308918	303976	286389	45.6373	56.0082	54.9026	1504680	1645839	2089999
PNU-120596	246321	313042	340105	53.1707	56.5946	45.4839	1745934	1784386	1798591
Dibucaine HCl	295255	304785	299616	51.756	52.088	55.4579	2464511	1945233	2248168
Zinc Pyrithione	306301	301155	292439	47.6191	50.9468	51.1871	1617456	1745252	2108343
Diclofenac Diethylamine	321113	293072	285969	50.3095	52.7033	54.1787	1897299	1891269	2201774
Olsalazine Sodium	305326	316600	278236	45.7573	58.3321	55.9178	1829242	1847698	2336273
Ursolic Acid	278926	302499	318876	49.0034	58.3971	48.6559	1767617	1887517	1678832
Baicalein	243762	343115	313639	46.7739	55.0642	45.8128	2174557	1680038	1696848
Fluocinolone Acetonide	293943	312577	293999	53.6771	51.6836	44.7587	5303109	4331641	3828744
Rimonabant	301595	319762	279409	44.6817	55.6056	55.2616	1587229	1701817	2047256
Asiatic Acid	268875	327535	305613	45.7218	60.0821	45.4745	1542392	2000794	1534694
Tubastatin A HCl	305317	298937	297852	54.7145	53.7738	48.0726	2143467	1916524	1619663
Genipin	238880	321372	341978	46.8181	53.4598	48.529	1755987	1861715	1543562
Nadifloxacin	334694	281146	286442	49.9796	53.6439	53.4459	2327536	1983563	2061250
AG-1478 (Tyrphostin AG-1478)	317980	287051	297287	53.6735	56.9126	61.8028	2149541	1910927	2563317
Almorexant HCl	274837	336912	291100	59.2746	57.7824	51.2128	2948004	2273619	1956894
Asaraldehyde	278977	294645	329359	54.984	53.9034	50.8757	2154102	1880953	1584249
Bufexamac	329286	283210	290878	49.1696	52.318	53.4443	1733169	1954932	2300976
Isoconazole nitrate	283981	274976	344961	60.5523	52.8584	55.0869	2972131	1948934	2267225
Sclareol	270918	299303	333845	52.1227	55.18	45.1718	2256656	1771034	1430014
Betulinic acid	330289	292253	281757	51.7684	53.1944	51.6852	1573328	1816873	1766349
Rosuvastatin Calcium	292929	302997	308378	58.4675	57.3464	51.0408	2945240	2701979	2169550
Lamotrigine	325962	302497	276036	48.2734	47.7649	51.6613	1875442	1593340	2111719
ADX-47273	285224	314347	305012	60.9573	55.5904	51.3665	2330250	1932386	1772648
MK-0752	254165	321793	328642	57.576	59.9874	47.132	2038732	1965662	1463379
GW4064	329788	266161	308689	51.9598	53.8363	56.7332	1509308	1268216	1396450
Roxithromycin	281861	308103	314944	54.3269	50.032	31.111	2165488	1794562	835916
Diclofenac Sodium	288629	321596	294814	47.308	45.0854	47.5205	2699962	2346894	2655152
Esculin	244802	331013	329267	53.0656	58.4689	45.0446	1824313	1749574	1259360
Salubrinal	317652	283469	304064	47.8989	49.9392	57.1166	1604302	1662837	1848831
Galeterone	327599	319658	258287	51.3886	53.4239	56.0317	1759064	1831557	2078423
Solifenacin succinate	319061	311419	275843	54.4227	48.8777	48.2784	2266606	2085946	1968098
Ketanserin	290406	275856	340164	63.0777	60.2326	51.8729	2612456	1946272	1652158
Moroxydine HCl	267683	331817	307025	56.6058	53.2507	53.4201	2412288	1972920	1781958
Nilvadipine	310776	287265	309108	54.9791	52.8214	66.2037	2375870	1975572	3398176
CP-673451	315618	297532	294809	64.8941	61.3638	52.3109	2421531	2128992	2077999
Istradefylline	325028	291732	291242	49.7508	51.6122	53.3704	1794792	1859444	2075173
ARN-509	337937	271673	298832	51.1992	52.6943	55.0353	1921833	2008585	3028593
Lincomycin HCl	272733	315579	320356	57.5655	56.9952	54.2056	2457990	2054101	1991987
Evacetrapib (LY2484595)	350598	297952	260546	50.2048	57.6624	49.6362	2073631	2017666	1518864
Sinomenine	266075	290137	353049	56.5027	53.363	51.2358	2390090	1850577	1638982
Ampiroxicam	306907	323089	279374	56.2537	53.1544	55.8249	1844393	1832612	2005927
Pidotimod	310792	327717	270891	45.5063	50.3785	52.5639	1653862	1759463	2210467
Zaltoprofen	286049	330100	293307	46.0357	49.2433	55.3671	1714482	1986161	2499818
CCG 50014	310337	325099	274436	46.6471	48.007	44.5237	1708540	1787945	1596256
WZ811	294577	291044	324467	49.1017	46.4657	51.8243	1841354	1644405	1981601
RepSox	296324	296243	317729	66.6697	58.7149	62.7687	1376773	1050638	1448294
AS-604850	306990	285483	317920	52.5604	59.3082	45.8539	2299029	2107504	1608997
Hyodeoxycholic acid (HDCA)	284554	324251	301899	58.9646	53.7897	51.4509	3751539	2869505	2672409
Rivaroxaban	295315	329874	285581	50.0658	50.2696	49.5247	1621462	1829963	1878674
Moclobemide (Ro 111163)	369709	282023	259906	48.5897	51.0207	29.7215	1639032	1759217	830898
ICG-001	274968	323892	312932	48.809	53.946	48.5113	1893197	1836403	1588602
Hydroxyzine 2HCl	345037	323766	243096	56.693	57.588	57.9215	2157714	1950566	2448725
Vitamin D3	306920	288056	317381	51.0118	55.4559	58.2681	2113368	2182529	2839865
Pramipexole	309552	328603	274287	54.6987	56.6942	50.5789	3901111	3383060	2927852
Caspofungin Acetate	318042	312511	281931	53.3152	57.0143	56.2701	2218467	1816658	2102243
AMG-458	335461	306483	270621	51.2788	54.6628	61.8259	1643654	1578978	2330323
Amidopyrine	318739	321184	272769	50.7198	52.7543	59.6083	2001306	1830181	2197960
Mirabegron	320621	281391	310689	52.5791	49.2275	57.0657	1974213	1930030	2135969
Indirubin	255110	292279	365455	44.7437	54.6496	46.952	1888564	1809033	1510676
MPEP	338575	304413	270148	51.0428	60.064	53.8252	1715301	2167278	1889164
Clarithromycin	302675	312889	297668	53.1806	54.4579	49.8002	1944009	1802199	1634375
Butenafine HCl	319297	307532	286452	49.4492	48.181	50.3828	1935779	1665365	2122498
ZM 306416	355558	299678	258454	51.4973	53.9594	53.4658	2141532	2023038	2237507
Atomoxetine HCl	296786	304687	312654	47.3946	57.0965	53.4389	1897407	1814285	1942571
GW5074	328864	278409	306909	46.0379	50.186	55.0361	1498343	1687095	2120513
Dehydroepiandrosterone (DHEA)	265465	354823	294132	68.2971	66.9204	50.0874	7930376	7484296	4644396
Vardenafil HCl Trihydrate	284522	310329	319647	56.1	58.8914	49.0934	2041196	2160849	1894104
Tylosin tartrate	292987	303200	318610	46.6066	48.5582	59.1384	1730977	1812761	2317598
Estriol	279065	338208	297545	65.9843	68.8454	59.9136	6146664	5821954	5622473
GW842166X	331945	328478	254662	50.8837	51.9763	58.1569	1867841	2067922	2234665
Loxapine Succinate	301549	302517	311186	53.3447	54.6439	55.146	1818192	1872089	1940336
Piperine	333951	295052	286526	63.6281	56.4295	55.246	3288579	1952525	1918050
MK-2048	323978	302431	289778	54.2875	56.1245	56.3247	2668467	2754501	2741651
Estradiol valerate	339621	301767	275652	58.6152	60.1625	54.6315	12700000	11400000	10200000
Neohesperidin	231690	324910	360500	42.224	56.6059	51.0438	1374375	1857273	1593609
Phenytoin	252346	315586	349194	61.1462	58.3056	49.5421	2915785	2217946	1752839
Darifenacin HBr	326282	302102	288968	48.8271	58.696	52.2236	1973219	1727639	2086674
Dapivirine (TMC120)	334778	318657	264302	53.5978	55.849	45.4881	2190759	2062347	1650060
Amoxicillin Sodium	285746	297401	334729	56.4486	54.8819	46.0727	2304720	1882501	1627191
Sulfamerazine	320845	318965	278397	48.2366	56.2849	51.7527	1627623	1761638	1912051
Troxerutin	265380	310019	342937	52.0755	59.4951	54.5164	2178294	2151087	2580130
5-hydroxytryptophan (5-HTP)	258516	319266	340696	55.4763	52.1686	51.4802	1944688	1743388	1925217
Clofazimine	301375	323114	294405	50.0456	55.0361	59.0808	1636964	1891368	2236194
Fesoterodine Fumarate	272790	319549	326592	55.431	52.8088	38.6337	1768249	1806402	1166974
Mycophenolic acid	264639	333805	320597	46.6122	57.4282	51.3516	1900196	2135195	1806014
SB415286	315341	320331	283781	55.4109	59.3896	66.838	2100528	1978214	2878790
Tiotropium Bromide hydrate	302188	346089	271599	54.8547	55.9553	46.2416	2366015	2261524	1831653
Guanabenz Acetate	319107	294879	305893	53.1103	53.7653	50.8218	2007548	2028545	1991666
VU 0364770	331716	267772	320608	50.6283	54.2978	60.0371	2009932	2154184	2719074
GSK1838705A	280998	350540	288783	57.5059	52.243	52.85	2269183	1941347	1790037
Medetomidine HCl	344250	294177	281952	52.1501	56.5156	55.9106	2322263	2241227	2607433
VX-745	317521	313986	289258	42.6737	29.0794	30.4876	2445419	1524977	1492807
Entacapone	322115	309429	289248	49.917	55.5883	53.7609	1578765	1764514	2105410
Ciprofibrate	307534	291917	321795	62.9413	58.1678	51.685	2809330	2432040	1850566
Eltrombopag Olamine	258745	330111	332631	53.8955	51.3231	49.8015	2168935	1807706	1627592
Lorcaserin HCl	320207	297410	303955	53.0452	58.0483	58.4249	1734159	1867590	2165509
Rofecoxib	298161	323864	300060	54.6272	53.1476	57.5437	2110572	1976292	2180843
OSI-420	274213	346014	302066	53.7135	58.8642	47.8648	2469655	1983461	1775979
Mefenamic Acid	310521	338663	273386	53.2687	54.9747	55.8791	1815708	1855245	2174184
5-Aminolevulinic acid HCl	288856	289570	344156	54.9342	56.1555	44.9626	2211961	1876475	1583778
Apigenin	269895	323825	329076	48.3805	59.1845	54.3085	1562708	2051585	1673627
GW441756	353903	313159	255958	53.042	54.076	49.9338	1985035	1939138	1984704
Telatinib	268991	299741	354500	54.1089	50.0041	52.9479	1970978	1694432	1542921
Atovaquone	319828	300076	303694	49.7842	52.8543	57.5388	1695099	1587675	1961988
Ozagrel	274497	314200	335823	54.1169	56.6031	48.3396	1810363	2038075	1561778
Sulconazole Nitrate	339056	313845	271785	60.1714	57.4267	53.9936	2422158	2032106	1966861
Guanidine HCl	364668	315455	244641	52.6617	31.1641	52.8717	1836145	830179	2173800
Tioxolone	272105	309432	343317	54.1566	55.4205	47.8537	2066137	1967605	1738883
Alogliptin	310030	339074	275990	57.4742	62.6574	57.2177	1845803	1954823	2194523
Trametinib (GSK1120212)	291291	335138	298820	60.2211	63.444	55.7009	2518424	2338439	1926611
Closantel Sodium	342335	312577	270432	52.0027	59.0821	58.9104	1818198	2150567	2510759
Fisetin	233323	342328	349852	49.6787	54.1394	50.7794	2051736	1702183	1828626
Icariin	288192	285924	351730	56.7029	59.6409	53.6386	3554285	3364275	2919987
Tripelennamine HCl	364005	302617	259531	51.9022	55.3019	54.0475	2130293	1922923	2016076
PF-4981517	315099	309518	302521	45.3605	45.8153	53.5982	1816569	1657591	1762427
20-Hydroxyecdysone	311083	297269	318993	48.8263	53.1807	52.7875	1788424	1572446	1904954
Allylthiourea	318468	292153	316884	47.0808	54.5367	59.3957	1894229	2177230	2644491
2-Thiouracil	303924	317548	306392	50.008	49.8048	51.7214	2096435	1767509	2119518
Aclidinium Bromide	325599	288416	313901	54.7093	55.4029	58.2262	1751311	1907729	2195667
TG100713	294162	316178	317617	48.4908	53.3555	58.5598	1975098	2071388	2762614
Clorsulon	272309	318778	336944	55.008	54.502	49.1362	2219591	1891110	1907545
Ethambutol HCl	287068	304134	336933	48.0409	49.0172	53.9536	1723541	1710984	2139201
Sotalol	263979	316542	347636	57.0296	52.3265	55.3149	2304435	1618164	1865685
Olopatadine HCl	274578	357826	295854	55.7324	52.9492	36.9029	2312958	2191304	1144405
Vitamin C	339003	299743	289523	54.9188	50.1613	52.7833	1879698	1820746	1802992
Antipyrine	331637	318452	279279	47.5667	50.1192	52.1739	1764386	1854664	1935060
ML161	323474	314604	291633	49.54	55.7689	52.9551	1763162	1803832	1946314
Varlitinib	308796	296240	324839	44.1153	53.765	58.4809	2096344	1935916	2526415
Scopine	271336	359870	299139	57.109	58.8457	47.329	2420644	2031756	1806960
Esomeprazole Sodium	287013	304894	338639	52.6695	54.1561	50.6882	2451492	2023508	2213424
Retapamulin	342226	324433	264145	48.7474	50.2424	50.9559	2079181	1761080	2159412
Valganciclovir HCl	338317	310016	282605	58.6996	52.5443	55.9209	2060362	1836624	2288297
Hesperetin	283045	335358	313028	58.3053	55.1264	50.8901	2698087	1912241	1611713
BMS-794833	267405	328418	335642	53.3326	62.602	53.3688	2971600	2585049	2371930
Sodium Nitroprusside	351826	334340	245989	53.2442	53.3245	53.7519	2017693	1773299	1845250
Triflusal	330532	312324	289761	54.6948	54.7943	54.4689	2223015	2015064	2524739
Gossypol	305169	281354	346486	61.8195	63.6906	52.9862	2807488	2918227	2493657
Propafenone HCl	314868	294245	324103	60.1137	58.3288	54.3915	2587656	2305570	1867447
Pheniramine Maleate	324072	322963	286946	53.8322	53.627	55.1116	2200794	2367519	2151373
T0070907	330613	322180	283131	51.6176	54.2639	58.3755	2315572	2407676	2760074
Eprosartan Mesylate	340445	314600	281439	54.8091	60.1467	60.092	2347589	2419744	2896525
(-)-Parthenolide	321492	292138	323115	61.0152	51.1446	44.269	2841545	2107854	1913149
Sclareolide	290174	325149	321685	51.4004	53.5071	48.7421	2003023	1750722	1660879
SB590885	292194	320500	324402	67.7925	59.3777	56.2642	2639033	1581070	1636473
Baricitinib (LY3009104, INCB028050)	311429	360610	265389	57.9834	60.7357	57.6665	1808627	1873944	1902416
NVP-BVU972	343604	313834	280022	62.4513	63.9769	58.5093	2616126	2210480	2140886
AMG-900	332884	293689	310905	39.8302	38.2366	47.7972	2515382	2423979	3440510
Methenamine	327836	306951	303016	47.1161	55.8422	59.1616	1834191	1890960	2441059
Ki16198	340886	297607	299612	50.9383	54.5389	54.5261	1997667	1845749	2150350
BMY 7378	286808	319969	331443	59.4131	58.6408	49.7321	2224511	1956487	1652121
Alizarin	320575	297776	319896	57.8972	60.6273	48.7279	2288339	2074194	1833588
Inosine	320062	296990	321527	56.3579	55.0842	54.074	2650445	2136091	1980137
Terbinafine HCl	269717	307990	360988	57.5782	61.4864	53.6731	2202935	1862846	2106235
NPS-2143	288185	302019	349304	59.2296	60.5797	49.9427	2318644	2092878	1614606
Camostat Mesilate	309470	326392	303721	45.0909	56.4919	58.079	1492240	1967173	2314453
Nateglinide	295387	305888	338567	57.0489	51.2523	51.303	2553053	2048299	1861093
AS-252424	291509	336124	313310	53.6475	53.4662	45.3224	2121466	1916294	1678098
URB597	284842	340642	315726	62.0791	54.8513	53.7562	2463669	2087579	2273513
Pergolide mesylate	309249	306716	325361	56.2644	59.0149	60.129	1804766	2114715	2192989
Tofacitinib (CP-690550,Tasocitinib)	333451	301600	307518	53.0212	54.563	54.7953	2120748	1904862	2347518
U-104	336449	308907	298073	52.573	55.5472	55.8338	1825464	2115457	2126624
Desvenlafaxine	312333	302725	329097	51.4449	57.0292	55.9685	2018371	2284402	2695948
Desvenlafaxine Succinate	317985	297532	328867	57.3103	55.712	52.2809	2347041	1998233	2950568
WAY-100635 Maleate	275867	360982	307639	56.889	55.2464	48.2285	2043491	2065262	1537595
Biotin (Vitamin B7)	294965	321300	328885	47.5711	51.0671	52.8046	1588712	1465248	2080928
Triamterene	352552	315340	277445	58.4141	59.6784	56.0193	1913691	2128877	1903659
GW788388	321515	339453	285035	48.1393	57.5197	58.6706	1545440	1908064	2283693
Vanillin	340737	312017	293453	56.1546	57.0817	57.3129	2297598	2121801	2410417
(+,-)-Octopamine HCl	349472	298473	298653	50.4254	53.7463	55.4004	2121553	1970579	2354165
Methylthiouracil	350838	312817	283415	54.6385	54.2684	50.8003	1873266	2156235	2051406
Eletriptan HBr	339796	344007	263450	49.3921	55.1214	50.1515	1914606	1854904	1695776
JNJ-7777120	321629	296056	329647	50.6707	52.7333	57.0932	2474966	2313791	2646416
TAK-875	242942	340460	364488	53.7416	54.2063	50.999	1792828	1717962	1960682
PMSF	338892	323790	285724	48.5492	52.0369	56.1634	1772101	1712968	1912422
ZM 323881 HCl	359465	293824	295391	59.9502	58.3286	57.1404	2526317	2152753	2109415
Histamine 2HCl	325479	315556	308183	30.7647	56.6249	47.7897	1065246	1928444	2211886
Paeonol	320345	277672	351754	62.3549	31.4222	48.3339	3276384	1019281	1896469
Ropinirole HCl	330893	345366	273835	47.8068	52.4934	52.695	1986049	1936512	1922022
Milnacipran HCl	328387	314710	307019	44.893	56.2997	50.5826	1642886	2112731	1882184
Foscarnet Sodium	316163	345947	288087	47.1793	51.7256	55.5513	1957257	2046591	2062767
Omecamtiv mecarbil (CK-1827452)	265460	326933	357854	62.8506	61.1604	51.7851	2292658	1936038	1892804
Amantadine HCl	307902	313552	329072	55.8436	57.5553	50.6364	2893809	2490848	2179576
CPI-613	338372	311716	300438	50.7763	52.5986	57.4132	2375250	2194859	2835090
RS-127445	262923	361130	326535	56.8271	57.9918	54.7468	2272317	1891837	1864913
Sirtinol	317217	349810	283837	48.5148	56.9492	50.6393	1570567	1731410	1641870
Diphemanil Methylsulfate	344497	301016	305403	60.6522	55.0187	55.9428	1912332	1967345	2059385
Apoptosis Activator 2	347445	306439	297604	44.0271	49.8827	51.0195	1551172	1892471	2210453
Tinidazole	307464	333692	311156	49.4799	51.2613	52.7729	1675449	1745200	2100930
Isovaleramide	369297	307517	275524	54.8642	55.639	60.1079	2165351	1960869	2479297
Scopolamine HBr	273953	349275	329164	53.8629	55.274	50.4141	1947659	1754398	1610546
Tempol	343889	334302	274470	53.3145	51.7073	52.2535	1997221	1942435	2103619
Droperidol	355743	287290	309861	54.8691	51.2422	58.6518	2030099	1681111	2062803
L-Adrenaline	291070	316413	345638	56.851	59.5902	46.3026	2078453	2062027	1495882
NVP-BSK805 2HCl	283006	328314	342105	59.6135	57.6685	54.3872	2699401	1979055	1983873
Formononetin	266316	360881	326472	53.1133	58.7843	50.4489	1990561	1998512	1718810
Tenoxicam	274530	332939	346264	60.9679	55.9216	48.3344	2826605	1908300	2063655
Methyclothiazide	318567	352840	282781	51.3183	52.6798	58.9639	1905813	1801616	2312418
Quinine HCl Dihydrate	290602	329522	334446	55.7169	57.9311	49.1342	2219121	2265021	1943275
Sotrastaurin	347076	306109	304455	51.2199	55.4992	52.9214	1871634	1919059	2084140
Estradiol Cypionate	327685	301111	329514	56.5009	61.1369	63.962	12800000	12800000	12200000
Fenoprofen calcium hydrate	352707	321997	283781	49.1448	51.2219	55.564	1698151	1751623	2026169
CX-4945 (Silmitasertib)	272575	315065	371190	60.974	58.0006	57.7701	1986905	1655623	1614639
CYT387	314162	309984	335070	52.6622	42.7523	42.0348	2637885	1613497	1795949
Andrographolide	249378	363944	346229	44.5706	55.4349	52.6969	1560490	1919519	1756132
IEM 1754 dihydrobroMide	304534	317390	337831	54.2663	58.7476	54.4299	2119563	2413586	2227285
Trimethoprim	324155	336560	299797	46.0894	54.6103	54.7036	1906766	1936266	1904346
3-Methyladenine	316920	334228	309575	54.0301	56.4142	61.9715	2112458	2022159	2699198
Phloretin	296580	328889	335519	62.9313	54.4242	53.9753	2879209	1987915	1897264
CTEP (RO4956371)	305960	323177	332023	47.383	56.2225	60.3538	1925796	2515667	2936112
Sitagliptin phosphate monohydrate	340246	291436	329756	60.6924	56.9334	57.1369	2693334	2104243	2898802
Escitalopram Oxalate	362566	287636	311575	59.7507	55.6642	56.9546	2419330	1816923	2280411
Anagrelide HCl	359934	301132	301146	55.7425	49.8769	49.9611	2310441	1661928	1963493
Phenoxybenzamine HCl	321492	314031	326982	57.4379	54.2395	52.1038	2243318	2180336	1954904
Tetrahydrozoline HCl	343949	291630	327068	59.0874	60.0265	65.6816	2129174	2068604	2653329
Dalcetrapib (JTT-705, RO4607381)	344833	334456	283659	50.9752	52.268	54.3795	2412269	1748212	2136204
LY2157299	298094	348937	316443	56.2319	54.2165	52.1414	2203414	1891785	1841755
Bosentan Hydrate	308726	342669	312252	49.2522	49.6483	53.4016	2036782	2274657	2290943
AM251	306023	334623	323456	54.1633	56.3879	56.155	2151272	2221446	2393177
Bepotastine Besilate	331415	330970	301996	49.5574	51.6562	53.251	1782755	1947971	2407932
Diminazene Aceturate	336449	346327	281905	58.8165	59.2148	55.6925	2201129	2295537	2488924
Pramoxine HCl	307738	330129	327065	49.9574	58.6719	56.9603	2020595	2442301	2659646
Dolutegravir (GSK1349572)	274260	355064	335910	55.1153	55.061	43.8327	2195496	2073608	1391897
Pefloxacin Mesylate Dihydrate	363859	311873	290068	57.6776	50.9253	53.5948	2155583	1746901	2181709
Cortisone acetate	313060	322902	330174	64.5855	62.3114	51.1903	3764708	3290418	2192545
Medroxyprogesterone acetate	276524	332041	357861	58.4094	60.4793	50.5844	14800000	13300000	11400000
IOX2	296954	345541	324118	49.4175	53.5084	51.2537	1878755	2115928	2002164
Osthole	331808	307890	327182	68.0283	54.418	50.093	3537227	2193612	1963427
Vitamin D2	338302	322443	307210	55.0629	56.0807	56.2367	2021884	2017315	2160834
VU 0361737	362132	318586	288039	49.046	53.4722	53.5045	2118002	2028975	1884579
PHA-767491	330166	287000	351893	44.6109	53.9189	53.7653	2339358	2435964	2921815
XL335	292399	329576	347405	62.9335	53.4406	54.447	2286705	1569196	2000329
PD128907 HCl	339540	288917	341584	60.3253	56.433	55.0551	3607166	2698916	2564414
Trospium chloride	319479	292126	358861	63.375	57.1724	51.4716	2834408	2744644	2304975
Icotinib	344936	301611	323924	50.6702	48.1419	53.9172	1489913	1787341	2165109
Sertaconazole nitrate	336426	327690	306925	52.8216	58.2128	59.2064	2673732	2408700	2667245
Erythromycin Ethylsuccinate	356450	328009	287245	51.6805	58.247	58.1787	1772561	2311731	2334129
Carbimazole	337128	317454	317173	48.3201	59.7834	56.658	1961163	2020514	2399660
Piracetam	349224	306336	316204	57.6061	51.6611	52.5744	1963890	1975340	2119487
Lomerizine HCl	341989	314127	316022	50.4151	51.9593	54.5586	1935401	2086037	1990761
Homatropine Bromide	327639	344013	300644	47.6308	55.8758	56.6078	1807625	2045991	1993501
Tetrahydropapaverine HCl	328208	317106	327615	54.6988	56.1344	41.1314	1967351	2316759	1471687
Bazedoxifene Acetate	285024	360858	327505	58.9103	63.465	58.7519	2697537	2563470	2447324
BI-D1870	302475	327891	343349	54.0103	57.931	62.809	2086188	2072224	2445014
Ropivacaine HCl	328397	315954	329545	50.5585	56.2259	55.2158	1703170	1882364	1781816
Silibinin	306651	316986	352725	56.7877	57.2701	49.2373	2304713	2406073	2355925
[truncated: 101 more rows]

## Sheet: Snail CTG
Drug	Targets	ETOH-Rep1	ETOH-Rep2	ETOH-Rep3	4OHT-Rep1	4OHT-Rep2	4OHT-Rep3
BGT226 (NVP-BGT226)	mTOR,PI3K	29567	32076	27202	5893	1633	2453
ONX-0914 (PR-957)	Proteasome	232821	304864	294257	57768	46532	43865
Romidepsin (FK228, Depsipeptide)	HDAC	24316	24682	31979	4071	10242	6014
MLN9708	Proteasome	95896	79087	142563	36031	23081	23651
CUDC-907	PI3K,HDAC	26770	28133	32995	10145	11331	4380
AZ 960	JAK	235543	230027	244825	73807	66767	77116
MLN2238	Proteasome	138936	104057	114435	46231	36117	31642
YM155 (Sepantronium Bromide)	Survivin	14555	6883	8110	5021	1763	2856
Celastrol	Proteasome	55841	14377	14695	9816	8601	9554
A-674563	PKA,Akt,CDK	104838	164237	148386	46645	59350	42243
CHIR-98014	GSK-3	387616	538898	414595	141751	113701	223426
Brefeldin A	ATPase,Autophagy	15621	14269	17038	1335	8115	7315
Doxorubicin (Adriamycin)	Autophagy,Topoisomerase	1740	2009	1556	1009	562	438
WHI-P154	JAK,EGFR	323829	294539	309172	100565	132907	136375
CCT137690	Aurora Kinase	162989	195086	190730	79702	53533	105458
AZ 628	Raf	319159	391927	346081	147696	151248	166786
PF-04691502	mTOR,Akt,PI3K	34166	46875	38356	29085	4944	18582
Zinc Pyrithione	Proton Pump	365995	404190	250323	100581	166611	186417
TG101348 (SAR302503)	JAK	206196	218960	207757	88928	96895	95512
Clindamycin	Others	317416	356314	314653	14548	220378	210069
AMG-458	c-Met	281106	323743	294832	140300	91429	174631
Ouabain	Sodium Channel	12153	13869	12473	1236	9598	6815
VU 0364770	GluR	374056	381929	465834	174973	160823	234057
(-)-MK 801 Maleate	GluR	323791	314693	323353	129020	130675	192681
CTEP (RO4956371)	GluR	308756	332237	395522	114964	145887	228134
Camostat Mesilate	Sodium Channel	329333	405046	342702	125228	176098	220558
AG-1478 (Tyrphostin AG-1478)	EGFR	455885	393234	525531	180069	230048	257677
Ornidazole	Others	402559	484813	417109	11643	275669	346938
Albendazole	Microtubule Associated	210194	178491	157953	81402	96955	89630
AMG-900	Aurora Kinase	300653	496042	415599	109228	242616	245312
T0070907	PPAR	328394	437838	527564	135369	224401	279326
PHA-767491	CDK	268609	289845	389317	109702	120361	238607
IKK-16 (IKK Inhibitor VII)	IκB/IKK	293145	332031	293631	143698	167793	148209
TH-302	Others	467783	485016	553704	183895	276291	295889
R428 (BGB324)	TAM Receptor	333268	320356	370399	132767	180791	203249
TG100713	PI3K	321222	318279	394853	153152	156839	215481
JNJ-1661010	FAAH	289580	298964	317564	61545	203789	195078
Dexlansoprazole	Proton Pump	316682	374850	333151	22731	210911	287749
PIK-294	PI3K	261995	301087	305186	139700	162371	141844
Linagliptin	DPP-4	278347	329481	395550	59259	222132	232742
BYL719	PI3K	338937	389257	412655	107808	246465	230830
AZD4547	FGFR	449015	506095	504294	189154	287572	285701
GW5074	Raf	319068	337386	337933	122855	170664	227409
VER-50589	HSP (e.g. HSP90)	228347	219534	228633	116638	149643	89608
WZ3146	EGFR	225153	212389	195037	112789	106739	114143
STF-118804	NAMPT	223367	220868	238069	146683	22099	191533
TAK-715	p38 MAPK	351146	348705	366021	176902	180903	206287
ML133 HCl	Potassium Channel	301295	310167	353325	58308	203231	249663
IMD 0354	IκB/IKK	255103	209806	212193	103912	130301	125373
Betulinic acid	Topoisomerase	292783	348149	330301	59029	217304	244949
GW788388	TGF-beta/Smad	252058	289465	371931	200334	119958	174186
CEP-18770 (Delanzomib)	Proteasome	23979	39081	27428	21053	21426	7180
AT13148	Akt,ROCK,PKA,S6 Kinase	232628	235766	234027	128205	113538	148329
Tylosin tartrate	Others	433997	416557	429186	196838	214142	306711
Crizotinib (PF-02341066)	ALK,c-Met	256998	284978	278919	149881	144675	166455
Volasertib (BI 6727)	PLK	169166	306733	275395	124761	151755	146716
PP121	PDGFR,mTOR,DNA-PK	205491	240855	246674	133575	128128	129103
BKM120 (NVP-BKM120, Buparlisib)	PI3K	256400	204573	241035	157563	121505	117842
Carbazochrome sodium sulfonate (AC-17)	Others	342485	384136	354314	184652	213054	213936
U-104	Carbonic Anhydrase	321986	288703	288212	165307	170569	173445
Pifithrin-μ	p53	351160	350956	333274	166277	198885	222939
CCT128930	Akt	226328	291118	306168	140594	176368	151414
Piceatannol	Syk	335452	356389	324470	146037	195190	237075
Trifluridine	DNA/RNA Synthesis	354540	350433	348349	203336	197660	200015
AZD3463	ALK	329859	410271	363885	231597	234005	164903
AM251	Cannabinoid Receptor	276337	331627	300949	186137	172410	162484
IOX2	HIF	324475	379814	445297	214040	199552	246688
RAF265 (CHIR-265)	VEGFR,Raf	144089	172427	198478	102319	95561	98100
Akti-1/2	Akt	281614	358478	309480	185755	190720	176140
Piperlongumine	Others	341507	356878	389844	233496	164319	236204
Carbenicillin disodium	Others	336052	319187	329796	162815	187780	225684
WH-4-023	Src	337234	291158	391587	207055	184857	208827
Amoxicillin	Others	351997	345715	354996	181018	205037	234424
VUF 10166	5-HT Receptor	288553	343602	309129	138204	180698	236905
3-Methyladenine	PI3K,Autophagy	397120	427873	471269	96110	336353	334980
Raloxifene HCl	Estrogen/progestogen Receptor	300943	296016	333698	179257	190991	180783
TAE226 (NVP-TAE226)	FAK	301262	418251	355300	165638	240703	230225
Prucalopride	5-HT Receptor	338445	354760	322308	172720	218014	211800
TPCA-1	IκB/IKK	302146	313953	379299	218075	184200	189001
Idarubicin HCl	Topoisomerase	3864	4242	2235	1769	1586	2790
Azelnidipine	Calcium Channel	303817	276841	297526	114334	212450	195409
Tyrphostin AG 879	HER2	307603	335886	307610	167844	194758	203410
Dacomitinib (PF299804, PF299)	EGFR	343100	337336	389554	134433	241760	262104
CI994 (Tacedinaline)	HDAC	233421	262922	255917	146469	154668	147692
CAL-101 (Idelalisib, GS-1101)	PI3K	237910	320297	276077	173831	167933	156469
MG-132	Proteasome	25916	38438	34250	27044	14986	16916
Lonafarnib	Transferase	202496	254994	218902	112740	140675	152681
Golvatinib (E7050)	VEGFR,c-Met	287318	329020	225535	126990	194463	184600
Varlitinib	EGFR	329649	396865	359367	140968	259813	252090
ZM 336372	Raf	284364	341733	335945	86027	252272	240445
Diclofenac Potassium	Others	292572	386177	353706	141864	259061	220405
Finasteride	5-alpha Reductase	326464	287503	330353	193108	184841	190699
Dibucaine HCl	Sodium Channel	402512	413469	488260	174132	325511	287262
Apoptosis Activator 2	Caspase	347124	469986	369543	209062	247307	259832
XL388	mTOR	287370	329546	278141	178041	149006	214790
Retapamulin	Others	484770	515427	588130	212575	376165	375456
Flavopiridol (Alvocidib)	CDK	13786	18355	13467	9672	3830	14334
Cobicistat (GS-9350)	P450 (e.g. CYP17)	311266	410844	442236	186793	263217	266121
Ticagrelor	P2 Receptor	364912	395678	388771	204240	216258	287249
Sirtinol	Sirtuin	294050	454025	380104	211241	235024	250861
SB273005	Integrin	390219	339895	466715	301549	186198	252062
Rivaroxaban	Factor Xa	293558	329295	346208	143696	256182	199436
AR-A014418	GSK-3	408008	330937	373813	232448	247242	210004
Fexofenadine HCl	Histamine Receptor	317840	387842	329878	104443	265547	272526
BLU9931	FGFR	334103	256190	393575	240913	169376	201129
Ki16198	LPA Receptor	444613	449287	459016	210443	329381	301924
GDC-0032	PI3K	161991	152922	198052	102490	110980	106425
ML130 (Nodinitib-1)	NOD1	248340	339144	326130	154105	185740	230124
Tacrolimus (FK506)	mTOR	303928	365031	411535	222747	217175	234764
Bosentan	Endothelin Receptor	160814	202113	160593	118708	102453	106045
AT101	Bcl-2	375999	343654	399065	218797	228191	252920
GNE-317	PI3K	258274	227742	212632	163073	150767	123356
AUY922 (NVP-AUY922)	HSP (e.g. HSP90)	156747	165080	165901	99546	106887	98860
MG-101 (ALLN)	Cysteine Protease	206865	214709	318376	169564	148574	146412
Dexmedetomidine	Adrenergic Receptor	315295	315714	398616	126147	275809	244731
Medetomidine HCl	Adrenergic Receptor	373695	370748	413222	175388	276287	275971
Ciclopirox ethanolamine	ATPase	252501	281258	303316	173122	185970	168677
GW9662	PPAR	332435	419415	364652	188170	237752	280455
Caffeic Acid Phenethyl Ester	NF-κB	328304	303410	368811	240052	154078	239501
Geldanamycin	HSP (e.g. HSP90),Autophagy	142228	125412	131896	98830	74101	80153
Methacycline HCl	Others	441322	447536	449908	266784	281628	299786
2-Thiouracil	Others	398592	454893	437094	183367	275696	358786
SB271046	5-HT Receptor	313641	381910	389074	147111	301776	240091
Fenoprofen calcium hydrate	Others	320552	356609	340704	124538	241104	280937
UNC669	Epigenetic Reader Domain	337145	348613	398475	285980	187818	215087
Diclofenac Diethylamine	Others	309754	359707	404463	135817	279291	267749
Niflumic acid	GABA Receptor,COX	267849	337696	375661	212308	202732	209051
Dovitinib (TKI258) Lactate	FGFR,VEGFR,c-Kit,PDGFR,FLT3	210312	157637	225033	142567	127406	108171
AZD8186	PI3K	69503	81573	115868	51824	65051	53413
Darifenacin HBr	AChR	330403	466004	420633	201310	272204	303215
Reboxetine mesylate	Others	272514	352460	340860	171032	236803	208849
WAY-600	mTOR	278860	339191	383492	189153	215442	234900
GSK2126458 (GSK458)	mTOR,PI3K	26237	25867	35255	20555	20995	14262
AT7867	S6 Kinase,Akt	378675	344255	375987	189721	263863	249776
PRT062607 (P505-15, BIIB057) HCl	Syk	265042	286570	261257	208467	159750	153621
Sertaconazole nitrate	Others	324191	345508	327473	182780	205154	252745
Canagliflozin	SGLT	305553	313101	372656	199782	237348	200025
BMS-754807	IGF-1R,Trk receptor,c-Met	242631	195970	243966	174037	122690	143912
Ketorolac	COX	331618	378879	344651	206388	222100	253154
Ropinirole HCl	Dopamine Receptor	363102	380885	311825	90539	275349	316814
Galeterone	P450 (e.g. CYP17),Androgen Receptor	314568	382441	325349	210980	195642	255394
Azlocillin sodium salt	Others	331830	342799	328037	124268	220026	307294
LDN-212854	TGF-beta/Smad	359447	430375	331796	246422	238202	244841
Salicin	Others	344144	374409	369024	210243	248165	249228
VU 0357121	GluR	294148	303799	354770	191980	227599	200769
SB415286	GSK-3	317652	346967	321358	171691	214573	255778
GSK2830371	Wip1 phosphatase	277112	266158	325702	221326	156244	188327
Elesclomol (STA-4783)	HSP (e.g. HSP90)	104387	138770	97206	93319	63169	65439
YM201636	PI3K	296176	407568	362900	241771	219904	234203
Nevirapine	Reverse Transcriptase	384833	459585	482255	323721	284311	258623
Homatropine Methylbromide	AChR	354743	455816	462472	161530	301064	369517
Azilsartan	RAAS	327119	407752	353050	175470	265054	270966
Dabrafenib (GSK2118436)	Raf	96860	140004	122107	89476	74772	71086
MK-2866 (GTx-024)	Androgen Receptor	222340	267988	310977	185688	189811	151181
Vanillin	Others	327860	372914	402687	126215	326261	273338
MK-8776 (SCH 900776)	Chk,CDK	290727	308251	317804	140560	236542	226553
Dabigatran Etexilate	Thrombin	263340	319629	292698	150792	214207	211709
Tempol	Others	362319	456737	427418	193053	316803	311963
MPEP	GluR	265686	315800	295620	175626	209558	193759
Carbimazole	Others	383624	433401	428579	223689	300354	300382
Doxazosin Mesylate	Adrenergic Receptor	316519	371452	317333	212460	235492	218229
Pidotimod	Others	342920	341520	334434	151674	227729	295773
Flavopiridol HCl	CDK	16555	17745	19020	13324	14897	7140
CEP-33779	JAK	332855	337406	338571	206001	233522	230241
Probenecid	TRPV	295576	290806	316555	146877	241221	211444
Moclobemide (Ro 111163)	MAO	298859	329125	360766	90210	258915	307479
Givinostat (ITF2357)	HDAC	219008	210247	191564	138614	156671	117029
Rimonabant	Cannabinoid Receptor	260506	310883	289960	206241	210693	155150
Sumatriptan Succinate	5-HT Receptor	349772	281462	320520	244775	188087	199871
TGX-221	PI3K	236896	278538	311410	199896	195613	154501
KU-0063794	mTOR	300147	282053	296241	208650	193171	182715
ML161	Others	433234	357013	477102	257632	284184	302065
Icotinib	EGFR	286972	367609	324349	202463	235078	214549
Wortmannin	PI3K,ATM/ATR,Autophagy	345863	261474	298594	150171	230912	223112
Disulfiram	Dehydrogenase	227482	295562	221083	151629	185211	159574
NXY-059	Others	283620	344225	348567	167410	241217	243363
LY2584702 Tosylate	S6 Kinase	296224	279860	369681	246941	218452	166348
Lenvatinib (E7080)	VEGFR	277523	302117	336769	170639	218725	222918
Fosaprepitant dimeglumine salt	Others	327037	314902	305298	192589	239888	200507
AZ 3146	Kinesin	311545	328969	361022	160551	246438	262297
TG101209	JAK,FLT3,c-RET	262863	245609	227763	193347	135253	164113
Caspofungin Acetate	Others	335404	424995	420229	160844	323286	306405
Sulfadiazine	Others	300027	273748	346964	200359	212248	204336
Quetiapine Fumarate	Dopamine Receptor	284863	368433	392656	238139	232512	231674
Methenamine	Others	433871	485784	467756	238465	339908	353290
PTC-209	Others	345186	261469	337419	243360	173948	216912
Estradiol Cypionate	Estrogen/progestogen Receptor	399396	493851	451128	223274	300638	379500
PMSF	Cysteine Protease,Serine Protease	318740	438631	367019	202205	243633	310731
Bazedoxifene Acetate	Estrogen/progestogen Receptor	264905	263325	266707	161792	184940	188479
Maprotiline HCl	Adrenergic Receptor	337402	419310	415922	297952	248861	243080
Paroxetine HCl	5-HT Receptor,AChR	282825	302852	290501	185052	213250	191901
Hordenine	Others	295678	359255	371757	219934	217798	253861
TDZD-8	GSK-3	325109	268423	389873	204205	209812	248689
Anastrozole	Aromatase	302203	287748	330110	215897	179019	225174
Emtricitabine	Reverse Transcriptase	321113	348342	359164	218694	250503	224226
ZM 306416	VEGFR	334728	341965	433577	154299	288494	306181
Go 6983	PKC	333996	360620	329926	220004	233808	237482
Zolmitriptan	5-HT Receptor	330379	302439	331393	197509	223075	230161
Antipyrine	Others	278173	353755	371840	178884	254047	244624
Sodium Nitroprusside	Others	328673	338756	355701	177378	216676	296678
Cyclamic acid	Others	370715	413114	381847	159715	316168	311421
Dipyridamole	PDE	528356	551742	400105	307550	358954	333551
Tripelennamine HCl	Histamine Receptor	331662	354147	334605	204415	260230	225148
(+,-)-Octopamine HCl	Others	389877	403442	376549	150242	302400	338577
PF-4989216	PI3K	207127	205963	178400	135673	120438	143943
NMS-E973	HSP (e.g. HSP90)	205949	249897	252534	149477	163550	166108
Mequinol	Others	422031	386774	389818	264061	267925	278758
Ropivacaine HCl	Others	354537	422871	406151	230211	280361	290129
CPI-613	Dehydrogenase	385978	373919	439043	182372	304969	324432
Kaempferol	Others	434452	449521	478800	272737	348724	301790
NVP-BSK805 2HCl	JAK	309599	337611	325911	222670	253362	183341
Avanafil	PDE	320070	321315	306073	138425	262821	240860
Pazopanib	PDGFR,VEGFR,c-Kit	346310	289474	379319	166973	254428	266631
JNJ-38877605	c-Met	296400	306560	319467	224285	206405	194837
Epinephrine HCl	Adrenergic Receptor	391022	350654	407250	161351	313242	304813
Dapagliflozin	SGLT	345720	418377	375155	257132	255013	260745
KW-2449	Bcr-Abl,Aurora Kinase,FLT3	184088	228142	225496	138773	148014	146113
Alogliptin	DPP-4	250771	250384	293436	168556	161996	208997
Sunitinib	VEGFR,PDGFR,c-Kit	285544	258800	352433	204943	208280	195750
Valnemulin HCl	Others	349449	385605	397002	228179	299190	241599
R406	FLT3,Syk	322993	354505	340711	211349	253452	227038
PAC-1	Caspase	284118	294687	265600	176118	217645	180497
Acetylcholine Chloride	AChR	292337	288582	274126	207203	169449	205165
ZSTK474	PI3K	266376	280491	263075	183993	197497	170094
Lamotrigine	5-HT Receptor,Sodium Channel	336311	373666	353856	192400	236045	296181
Avasimibe	P450 (e.g. CYP17)	376772	393160	489559	245309	300287	313165
Rotundine	Dopamine Receptor	342489	385262	328920	237459	251360	231795
Hyodeoxycholic acid (HDCA)	Others	273688	289078	350740	207245	193073	222691
Rupatadine Fumarate	Histamine Receptor	277227	295942	247626	73981	219685	266123
PF-4981517	P450 (e.g. CYP17)	304633	384433	343206	242825	218826	242749
Aclidinium Bromide	AChR	237778	332745	330872	157954	224346	233283
Mocetinostat (MGCD0103)	HDAC	108845	116067	154249	84028	38714	136427
Letrozole	Aromatase	268822	316562	294014	240228	149289	211885
Nitrendipine	Calcium Channel,Autophagy	446712	476470	439516	320596	307391	303950
Dexamethasone Acetate	Autophagy,IL Receptor	336264	370435	351050	183102	288014	252705
AVL-292	BTK	262894	315241	281015	204258	196189	187563
Ranitidine	Histamine Receptor	359932	303797	335445	243036	219117	222076
Clomifene citrate	Estrogen/progestogen Receptor	385534	418488	396965	244937	304454	273509
Bergenin	Others	289553	344279	298831	240080	204930	194536
Nitazoxanide	Others	379598	363842	402793	238984	268134	279242
Azacyclonol	Others	274395	368951	362721	203680	234701	252067
Ivermectin	Others	309222	277410	330691	197976	242446	189166
Phenothiazine	Dopamine Receptor	289465	357558	351408	204892	242258	238172
4-Aminohippuric Acid	Others	251805	284227	321156	220129	174158	194267
Tofacitinib (CP-690550,Tasocitinib)	JAK	391269	494888	496202	253138	359252	336902
Sulfanilamide	Others	310060	337352	376659	234109	222055	247110
Ethionamide	Others	340318	359155	394800	258142	242401	250982
Triamcinolone	Glucocorticoid Receptor	316496	340376	351700	227916	234858	230103
Lincomycin HCl	Others	300832	296485	335438	229480	223123	188484
PF-06463922	ALK	256207	286606	307431	183969	197340	203365
Diphemanil Methylsulfate	AChR	279873	289706	295368	147712	245727	201384
Tinidazole	Others	417058	443811	455719	241331	336446	328586
Spironolactone	Androgen Receptor	338790	352226	355291	78496	352240	289598
PF-2545920	PDE	328093	345779	313074	277062	187198	215236
Vidarabine	DNA/RNA Synthesis	373403	285927	398900	196067	294033	238743
Baicalin	GABA Receptor	325770	311695	320185	198866	231589	229333
Miconazole Nitrate	Others	312768	397856	321560	200205	251512	259556
PNU-120596	AChR	327295	317742	375751	254230	250052	199260
LCZ696	RAAS	300809	263024	354959	198510	194106	240642
Ciproxifan	Histamine Receptor	301000	355512	341931	220189	236228	231997
MK-801 (Dizocilpine)	GluR	329542	339699	339078	118347	275974	302146
Amisulpride	Dopamine Receptor	332189	272809	389438	249339	201836	235757
Ethynodiol diacetate	Estrogen/progestogen Receptor	303745	378731	346546	214011	263347	233896
Bazedoxifene HCl	Estrogen/progestogen Receptor	293102	328836	248135	236061	174068	191382
Bosentan Hydrate	Endothelin Receptor	302465	307056	296585	93393	311449	221699
Etravirine (TMC125)	Reverse Transcriptase	276119	306663	328006	142756	249454	238524
Butoconazole nitrate	Others	344913	311139	324394	269827	199665	209632
Lomerizine HCl	Calcium Channel	482850	425734	401895	241474	289671	376670
Pirfenidone	TGF-beta/Smad	348429	343087	359574	168097	292006	268146
Milrinone	ATPase,PDE	399803	427601	436810	322599	267465	286026
GSK2606414	PERK	339505	383731	374539	258220	248857	253764
Cetirizine DiHCl	Histamine Receptor	102997	208334	212279	101919	128839	132193
Atglistatin	Others	286840	305081	321758	223697	197335	212686
Sulfathiazole	Others	304165	335949	350892	177912	291421	218298
PP242	mTOR,Autophagy	255697	165142	170319	185384	109994	115358
Valdecoxib	COX	307501	333129	387995	254349	233657	227376
Amfebutamone HCl	AChR,Dopamine Receptor	318689	318116	264867	224351	215216	187791
YK-4-279	DNA/RNA Synthesis	284962	223037	330736	182182	222950	178719
MRS 2578	P2 Receptor	300818	317671	351516	170675	232902	272385
BX-912	PDK-1	185625	219315	232034	123453	171007	149475
SU11274	c-Met	407468	347508	434106	239403	277290	312143
Artemisinin	Others	399814	411716	405896	270878	310120	267904
SB203580	p38 MAPK	309462	310397	305322	202354	228013	214900
Ambroxol HCl	Sodium Channel	294972	327776	348565	163607	275088	239305
Sorbitol	Others	332223	330295	369380	208225	251908	260201
Fostamatinib (R788)	Syk	286754	321396	303117	218662	215889	202080
Butenafine HCl	Others	400348	447349	428718	230281	318438	343293
Anagrelide HCl	PDE	340259	497898	450666	236424	302329	362297
Amprenavir	HIV Protease	301020	319051	321108	218254	208562	232143
Nisoldipine	Calcium Channel	376599	322492	338713	229574	266312	230984
BAY 11-7082	E2 conjugating,IκB/IKK	285134	267126	337723	195381	265838	162178
PD168393	EGFR	358570	363292	363236	255227	262013	243217
Exemestane	Aromatase	247931	286681	316568	238677	188882	168968
Doxapram HCl	Others	366689	379497	426992	143436	287166	391612
GDC-0068	Akt	48432	57826	50242	43831	35674	30206
Carbidopa	Others	353723	258864	319816	227402	204873	222152
FT-207 (NSC 148958)	DNA/RNA Synthesis	340675	302748	290399	248373	192751	214307
Amorolfine HCl	Others	305634	298748	316799	222353	206549	218009
Pioglitazone	PPAR	329591	434363	484266	310810	294920	270851
Hexestrol	Estrogen/progestogen Receptor	339603	353771	328270	246811	213067	257648
MK-2461	FGFR,PDGFR,c-Met	344119	381510	372140	214316	281798	274941
Ronidazole	Others	344118	320070	451865	204562	289732	289750
Foscarnet Sodium	Reverse Transcriptase	355004	372383	392234	158034	316801	311745
Thiamphenicol	Others	292807	295240	314189	164279	229294	240384
Fenoprofen Calcium	Others	369436	324656	346819	234667	222207	274875
Vecuronium Bromide	Others	270951	302704	316039	202245	203845	219545
A-205804	Integrin	351306	346899	410216	129896	337280	312564
Triamterene	Sodium Channel	303102	306822	326396	184222	240462	234196
FLLL32	JAK	349190	349874	410653	268962	263040	249064
Hesperetin	TGF-beta/Smad,Histamine Receptor	339750	427968	455416	322553	266749	271891
Methazolamide	Carbonic Anhydrase	326374	324720	313480	165102	263702	250345
Rutaecarpine	Others	398685	368129	444506	291118	293185	268648
Benserazide HCl	Others	305090	305210	308120	211190	203639	231944
PH-797804	p38 MAPK	278515	314211	228428	166290	183898	228192
2-Methoxyestradiol (2-MeOE2)	HIF	316528	270750	334042	240043	187204	221815
Azacitidine	DNA Methyltransferase	202770	210311	202274	152324	141568	139802
StemRegenin 1 (SR1)	AhR	288119	291909	289252	138994	269948	203894
Cathepsin Inhibitor 1	Cysteine Protease	310736	305421	293735	215401	188840	237249
Dofetilide	Potassium Channel	368377	329579	358470	231028	249528	264524
Hydroxyzine 2HCl	Histamine Receptor	360095	366019	389894	185591	318952	282780
Doripenem Hydrate	Others	316563	334034	328226	235074	232918	223027
Baricitinib (LY3009104, INCB028050)	JAK	293432	307479	285925	151977	257212	217228
Ketoconazole	P450 (e.g. CYP17)	332547	302182	329752	237936	239417	204101
D-Mannitol	Others	338024	359808	374808	245379	244977	267585
Erythromycin Ethylsuccinate	Others	311868	350913	315286	207765	211756	271698
Trifluoperazine 2HCl	Autophagy	356082	436079	471651	227342	330763	335236
Taxifolin (Dihydroquercetin)	Others	353852	302431	369830	249901	246599	229233
Sulfamethizole	Others	351880	312675	321251	267553	215975	214037
Penfluridol	Dopamine Receptor	323414	350383	421680	225724	282198	267896
HC-030031	Others	358362	325654	336177	217858	214545	290116
Pheniramine Maleate	Others	354916	361911	411943	151823	297223	350482
BRD4770	Histone Methyltransferase	290968	256102	398220	235309	235780	198624
Domperidone	Dopamine Receptor	321734	299433	330673	242161	208710	223557
Conivaptan HCl	Vasopressin Receptor	309601	328360	358969	244821	213098	248755
Beclomethasone dipropionate	Glucocorticoid Receptor	313616	287120	312267	150029	229393	267867
VER-49009	HSP (e.g. HSP90)	249407	260190	324471	219788	233983	137650
Indirubin	GSK-3	335287	324957	349664	237190	235610	243365
Pexmetinib (ARRY-614)	Tie-2,p38 MAPK	282238	286112	352427	218839	221837	212637
Rocuronium Bromide	AChR	283962	298358	322649	262314	156841	223031
Scopolamine HBr	AChR	377235	343442	366005	258289	234520	278723
Flavoxate HCl	AChR	317042	324917	317078	131424	299241	250299
Furaltadone HCl	Others	436411	522241	468786	301630	372449	339602
Esmolol HCl	Adrenergic Receptor	324617	340693	374987	181192	257506	300107
RO4929097	Gamma-secretase,Beta Amyloid	413990	502149	457113	354702	328016	294215
EUK 134	Beta Amyloid	310125	363110	350783	226098	235714	266740
Salidroside	Others	306051	352305	362132	264337	250029	212004
Otilonium Bromide	AChR	341656	319776	395128	159939	280121	312070
L-(+)-Rhamnose Monohydrate	Others	313870	395514	397900	261680	279831	246742
TP-0903	TAM Receptor	277237	244273	289318	225354	182681	169313
Procaine HCl	Sodium Channel	330222	370161	433164	146724	306291	354274
Luteolin	PDE	336455	321682	340477	224838	229021	257946
Manidipine 2HCl	Calcium Channel	331180	373370	333137	221197	285291	233578
PIK-93	PI3K	222019	253041	274569	176378	189892	168822
Temsirolimus (CCI-779, NSC 683864)	mTOR	167018	139358	171310	92473	125982	122531
Escitalopram Oxalate	5-HT Receptor	405956	395368	429369	230532	307565	340691
Ibutilide Fumarate	Sodium Channel	324647	290351	333744	219552	240302	217616
Eletriptan HBr	5-HT Receptor	323226	330797	348515	191147	265926	258938
Synephrine HCl	Adrenergic Receptor	337399	352612	338888	265835	231698	237320
IOWH032	CFTR	250476	298990	285249	198361	198853	198953
Suplatast Tosylate	Others	414449	369805	416837	314428	256886	286641
ML167	CDK	263780	331394	311526	244840	220173	182671
Dimesna	Others	318337	323360	393411	237170	238467	263843
Sulfamethazine	Others	298690	370667	341925	162102	264124	296542
SU9516	CDK	270079	306510	360478	208865	234897	226394
Go6976	JAK,FLT3,PKC	331738	375574	432208	238864	264226	311970
Dasatinib	Bcr-Abl,Src,c-Kit	423464	193002	388124	218399	231029	269492
MK-2048	Integrase	356300	339326	461692	115997	378407	334001
Tamoxifen Citrate	Autophagy,Estrogen/progestogen Receptor	299671	348786	355514	199510	285048	234439
Ethambutol HCl	Others	323141	349460	336708	219508	264612	239289
Bortezomib (PS-341)	Proteasome	23606	6890	20078	15182	12909	8171
Phenoxybenzamine HCl	Adrenergic Receptor	327883	349363	370550	239364	256771	255779
Aspirin	COX	294558	379405	359941	227715	227723	286866
Sulfamerazine	Others	296134	340178	320156	232884	200042	254077
Piracetam	GluR	302664	283579	299387	191860	235614	208760
Alverine Citrate	Others	268800	219870	279070	112217	258489	180930
Entacapone	Histone Methyltransferase	294320	260955	342252	207904	210230	226792
Licochalcone A	Estrogen/progestogen Receptor	346609	274288	453694	270414	264399	237655
RG108	Transferase,DNA Methyltransferase	393270	366929	481541	248060	281803	362917
Laetrile	Others	325703	302776	321551	227218	237661	218171
Tolcapone	Transferase	204209	311866	272715	145838	216354	205028
Fenspiride HCl	PDE	268126	345351	315521	190354	225276	252471
Irsogladine	AChR,PDE	344140	314932	362159	225954	235638	273383
Biotin (Vitamin B7)	Others	337002	352926	327725	199718	242277	290534
Atorvastatin Calcium	HMG-CoA Reductase	334805	304516	321456	218831	229188	243676
Felodipine	Calcium Channel	368782	398975	400504	333673	253139	254729
OSI-420	EGFR	332314	377002	410904	263752	284071	259208
Aminothiazole	Others	307158	331391	336071	224168	243454	234988
(+)-Matrine	Opioid Receptor	281841	315365	352690	231055	226903	226859
Moguisteine	Others	301626	347155	328342	137754	258068	309176
Brinzolamide	Carbonic Anhydrase	330834	368566	328286	205637	241436	295301
Dioscin	Others	321729	308269	360672	211348	244189	260185
Mupirocin	DNA/RNA Synthesis	421353	462435	517304	293860	365906	352605
Dovitinib (TKI-258, CHIR-258)	FLT3,VEGFR,FGFR,c-Kit,PDGFR	300908	261106	315577	231730	165630	236862
Menadione	Others	347515	312176	334040	254164	221248	242872
Dutasteride	5-alpha Reductase	345687	239784	323896	191347	235635	230349
GW842166X	Cannabinoid Receptor	413363	448340	411689	237080	350466	332986
AZ20	ATM/ATR	200424	244960	239600	200294	126815	168219
Halobetasol Propionate	Phospholipase (e.g. PLA)	313238	333050	308589	199460	196024	295105
Pifithrin-α (PFTα)	Autophagy,p53	324439	370722	361884	261055	220005	283432
Didanosine	Reverse Transcriptase	298776	438810	357555	267125	271214	254589
Divalproex Sodium	Autophagy	330228	348527	368493	249463	258832	249987
Valganciclovir HCl	Others	303600	311089	328819	164213	229730	289255
Crenolanib (CP-868596)	PDGFR	313147	347113	341691	176334	264851	284864
GSK2334470	PDK-1	325216	333480	296435	208798	225936	257412
Aloin	Others	340257	354337	325058	225453	279328	234606
Risperidone	5-HT Receptor	284363	329818	323895	226432	219297	235116
Polydatin	Phospholipase (e.g. PLA)	365888	387278	403904	279252	279554	281447
Toremifene Citrate	Estrogen/progestogen Receptor	270140	267460	361072	208472	219989	224156
OC000459	GPR	331433	369182	379339	250000	258825	275850
Secnidazole	Others	409514	359075	412394	326328	270330	261789
Pramipexole	Dopamine Receptor	312453	297557	328850	227037	234804	220888
Methimazole	Others	352840	502213	439705	262130	370158	309625
Tenovin-6	p53,Sirtuin	363000	414869	455258	228616	379951	288949
Diosmetin	P450 (e.g. CYP17)	402795	397358	524839	287244	361305	315836
Clozapine	5-HT Receptor	330027	339469	342912	264637	232752	239552
Afuresertib (GSK2110183)	Akt	42098	38498	37436	36407	19550	30035
Luliconazole	Others	303169	336241	345438	181060	279195	257286
Sunitinib Malate	VEGFR,PDGFR,c-Kit	315991	272596	290003	174599	220312	245550
Cefditoren Pivoxil	Others	347485	309411	330032	206731	290075	222985
Famciclovir	Others	419409	453982	559496	358848	343681	342979
Cryptotanshinone	STAT	290061	286013	358038	218431	232918	230430
Gallamine Triethiodide	AChR	424371	400071	403488	319566	290266	286979
Brivanib (BMS-540215)	VEGFR,FGFR	319683	391502	462816	300244	267155	290057
MGCD-265	c-Met,Tie-2,VEGFR	295998	333000	379875	267728	221340	247853
Methoxsalen	Others	349118	288416	327295	250899	236759	217395
4EGI-1	Others	302354	245797	317261	192243	227141	213069
(-)-Parthenolide	E3 Ligase	328551	350780	354427	271919	262137	221557
Nafcillin Sodium	Others	289543	316234	302783	197902	235490	230710
Nizatidine	Histamine Receptor	350289	343375	359153	217437	274547	278127
Nadifloxacin	Others	370054	332515	440363	270328	267117	298657
Rebamipide	Others	332032	275279	261769	216749	218783	200414
MK-2206 2HCl	Akt	101126	97295	140345	69954	78398	99555
Amitriptyline HCl	5-HT Receptor	284174	422026	382849	237028	287950	272545
Belinostat (PXD101)	HDAC	162047	145893	205408	113253	121857	140857
Trimethoprim	Others	331013	443560	349895	225963	304035	293760
Sodium 4-Aminosalicylate	NF-κB	309660	311546	323988	169541	287373	235590
GW441756	Trk receptor	375332	409083	423104	224369	303795	356544
PD98059	MEK	309518	300289	293093	215619	224685	221224
Naloxone HCl	Opioid Receptor	314105	281745	257634	141152	222701	261567
ERK5-IN-1	ERK	217260	213841	254379	161761	184142	156467
Acadesine	AMPK	314570	262227	307221	226568	196513	225149
Levetiracetam	Calcium Channel	294727	273091	387815	259540	225542	215667
Daunorubicin HCl	Topoisomerase	1546	1282	1818	872	1105	1430
Smoothened Agonist (SAG) HCl	Hedgehog/Smoothened	320050	373876	348141	299851	255594	209014
BI-D1870	S6 Kinase	312712	329825	344442	196221	237816	290066
Myricetin	Others	400363	405985	396100	276965	330522	275245
Remodelin	Histone Acetyltransferase	303821	312519	349505	275683	251121	182256
Saracatinib (AZD0530)	Bcr-Abl,Src	314302	315746	319356	258857	214923	223485
Manidipine	Calcium Channel	433156	416534	471047	292523	344245	333219
Gastrodin	Others	316612	370380	434412	265940	270569	287197
LY2119620	AChR	288114	299234	319657	219967	250849	195763
CP-91149	Phosphorylase	323799	376007	380310	137422	314661	341988
Dapivirine (TMC120)	Reverse Transcriptase	292119	315531	290771	179375	263619	217648
Milciclib (PHA-848125)	CDK	324105	384438	343002	180786	259620	332956
Miconazole	Others	351886	358802	335667	238452	261593	270072
Enalaprilat Dihydrate	RAAS	314366	324117	297807	214407	246201	228883
Mometasone furoate	Glucocorticoid Receptor	341596	282688	311778	236377	239570	214049
Chloroxine	Others	329845	301904	309061	239847	222005	231648
Tofacitinib (CP-690550) Citrate	JAK	300256	352838	337949	261804	249610	219225
Degrasyn (WP1130)	Bcr-Abl,DUB	303525	318850	268894	200290	236169	220694
SirReal2	Sirtuin	321701	271020	302419	260162	195398	204563
Haloperidol	Others	358301	429868	397694	300673	290922	283248
LY3009120	Raf	244242	221086	287207	186972	182132	186108
ZM 447439	Aurora Kinase	277360	210294	284123	197267	195112	177179
GZD824	Bcr-Abl	291765	320888	288201	195576	214048	255496
Thalidomide	E3 Ligase ,TNF-alpha	285629	346336	407128	249479	235444	282268
Andrographolide	NF-κB	308832	311320	328279	207699	239433	253453
Gestodene	Estrogen/progestogen Receptor	242495	217984	194224	149377	167793	166530
Sofosbuvir (PSI-7977, GS-7977)	DNA/RNA Synthesis	303931	333792	329101	243957	278532	191947
Ifenprodil Tartrate	GluR	303096	332883	316210	200138	256679	246984
Vanillylacetone	Others	338904	365943	406593	272440	292989	256544
Evacetrapib (LY2484595)	CETP	270919	298152	281491	156845	251159	221052
Rifapentine	Others	414057	426077	428983	275074	282912	380930
Roxithromycin	Others	410829	359557	345198	250735	259199	316060
Empagliflozin (BI 10773)	SGLT	373410	341128	423355	305082	289461	248037
Nicaraven	Others	258922	315374	277357	208173	212299	210428
Apigenin	P450 (e.g. CYP17)	321614	315220	334198	259062	230526	230181
Chloramphenicol	Others	259243	263123	282752	196242	196234	204407
Fulvestrant	Estrogen/progestogen Receptor	309217	215846	352479	182136	221034	247714
Ro-3306	CDK	352265	296509	336824	269163	248481	213993
CX-4945 (Silmitasertib)	Casein Kinase	341914	338867	343294	231795	294018	234505
Amidopyrine	Others	355237	378911	314921	238864	232353	307658
Nobiletin	MMP	338464	302110	356391	205113	252794	282471
Ketoprofen	COX	360678	412504	331367	287986	263711	268727
DL-Carnitine HCl	Others	328727	359927	372530	256708	261024	271158
Sodium Nitrite	Others	349712	432005	435715	233624	312612	358929
Biochanin A	FAAH	295184	256753	280741	203509	224621	190977
Aloe-emodin	Others	346937	411693	368651	249682	284313	304241
Buflomedil HCl	Others	305029	343278	314260	237050	254503	224637
Zidovudine	Reverse Transcriptase	297542	328487	359730	281412	198688	253494
Olmesartan Medoxomil	RAAS	313031	344533	328719	245815	245674	242618
Leflunomide	Dehydrogenase	298114	271201	341153	244843	201694	231218
Curcumin	Others	321108	322929	346424	261346	215301	260857
Chlorhexidine HCl	Others	288214	258706	281575	155256	227458	234381
Doxercalciferol	Others	275003	259234	353305	210845	209922	240522
SGC-CBP30	Epigenetic Reader Domain	354341	412434	294973	276147	282207	232815
PFI-1 (PF-6405761)	Epigenetic Reader Domain	286365	250972	295176	210431	211945	198481
Oxybutynin chloride	AChR	339243	396242	360525	207451	273860	336878
GF109203X	PKC	287570	308906	346990	240495	206980	257191
BIX 02188	MEK	299170	264685	259831	194471	191840	229001
Cyproterone Acetate	Androgen Receptor	313893	274769	292050	194584	238599	224780
LFM-A13	BTK	365335	337253	381602	305098	282435	222492
Ritonavir	HIV Protease	275457	232577	305846	186589	210793	210714
Vitamin B12	Others	386019	300165	329436	282514	246114	230308
Vitamin D3	Others	349177	447976	377908	209759	352846	315614
IPI-145 (INK1197)	PI3K	52954	67741	65428	45829	46048	47299
Atovaquone	Others	262662	289643	302894	142560	234968	261968
Bufexamac	COX	359664	393996	407119	224326	304723	339050
Nithiamide	Others	296133	407928	412971	262758	262051	310942
Chlormezanone	Others	290369	248308	272049	186826	201542	218722
Mepivacaine HCl	Others	337448	381106	440304	238073	301795	328075
Tivozanib (AV-951)	PDGFR,c-Kit,VEGFR	259284	228132	319371	235824	187259	181314
PF-562271	FAK	337666	377628	389202	125186	402528	299806
Neohesperidin	Others	276671	341653	335014	195397	288892	230255
EW-7197	TGF-beta/Smad	345627	281334	321841	298492	202918	209742
GW4064	FXR	289595	356943	322169	205442	239888	280931
Regorafenib (BAY 73-4506)	c-RET,VEGFR	327249	319057	263273	220778	247231	214460
Indomethacin	COX	339057	348532	334605	238034	260110	268983
Gramine	Others	381525	426638	449428	293765	336399	313660
CEP-32496	CSF-1R,Raf	315416	323182	344603	280847	247164	209991
LGX818	Raf	168153	159093	182324	143772	134297	104457
Promethazine HCl	Histamine Receptor	293346	359281	344306	229253	291715	227626
Shikimic Acid	Others	354798	300469	313060	261594	243154	222498
Droperidol	Others	292361	334069	394147	205328	253592	307885
WP1066	JAK	297720	266389	306350	176666	259281	218097
Bisacodyl	Others	272287	326484	321081	208258	236175	247093
Milnacipran HCl	Others	328101	334275	328446	204655	243128	297248
Phenformin HCl	AMPK	341178	355405	326452	274675	232409	262346
Atomoxetine HCl	5-HT Receptor	400984	403459	379903	261397	302374	326985
BIBR 1532	Telomerase	322335	329843	318619	246263	259123	224782
OSI-027	mTOR	269115	258603	319179	198241	205504	233246
Gambogic Acid	Caspase,Bcl-2	334295	329253	308724	241582	273066	216658
Ki8751	c-Kit,VEGFR,PDGFR	256302	290335	310178	246563	191124	206907
Racecadotril	Opioid Receptor	446207	489189	481177	350829	313679	401479
Equol	Estrogen/progestogen Receptor	296702	362016	329973	239802	250477	253784
Guanabenz Acetate	Adrenergic Receptor	339864	345246	382871	231017	265083	307688
Cinchonidine	Others	295447	333791	341458	235895	263163	231527
Pentoxyverine Citrate	AChR	322061	346263	346631	233041	224181	306880
Erythromycin	Others	316433	360467	350420	277158	256588	239951
Fenticonazole Nitrate	Others	259635	282782	347783	246282	207548	216695
Ampicillin sodium	Others	359439	392167	389993	262444	325598	272038
Lorcaserin HCl	5-HT Receptor	251845	313891	331500	142983	251299	281822
Batimastat (BB-94)	MMP	366437	305917	377425	277049	259847	254350
Erdosteine	Others	305081	342131	327454	226239	260458	248159
Hesperidin	Others	296872	318206	371077	243354	273233	227253
Fesoterodine Fumarate	AChR	372761	387691	395470	326125	278491	267355
Isradipine	Calcium Channel	343975	246068	312085	217252	226869	236477
SB269970 HCl	5-HT Receptor	311629	333853	333295	243132	264112	231223
Bezafibrate	PPAR	318566	362909	294839	187625	276015	273109
Phenacetin	COX	431695	391925	427298	343703	295918	304556
Azelastine HCl	Histamine Receptor	327205	328449	456098	280629	304689	253886
Econazole nitrate	Calcium Channel	412232	460726	406228	323838	306322	335609
LY2603618	Chk	323937	286839	325798	248561	232376	226412
Nateglinide	Potassium Channel	314095	287833	315196	190816	250049	251873
Sesamin	Others	332666	361880	402406	250707	281425	296700
Adenosine	Others	305101	311076	324998	237975	203536	269662
PD173955	Bcr-Abl	305417	269547	348160	227877	213735	255947
Reserpine	Others	356750	371717	426440	260069	330239	282555
Rifabutin	Others	361643	377144	363312	230194	323257	279735
Clopidogrel	P2 Receptor	282890	279618	305202	250356	215655	190126
MK-0752	Gamma-secretase,Beta Amyloid	397674	325069	427445	277840	304924	287077
LY2886721	BACE	308979	314170	326791	260124	232953	225344
XAV-939	Wnt/beta-catenin	365606	410500	445731	283208	293329	347713
Propranolol HCl	Adrenergic Receptor	355725	369596	298989	207445	272717	294771
Progesterone	Estrogen/progestogen Receptor	247155	285634	222812	180387	211792	179612
Naltrexone HCl	Opioid Receptor	297892	338144	332600	297472	226606	208967
Sclareol	Others	321157	351229	353241	253489	282678	240066
Tiopronin	Others	300284	304974	312732	240728	235217	218923
Levobupivacaine HCl	Sodium Channel	289235	344445	280867	195125	256513	240632
NU7441 (KU-57788)	DNA-PK,PI3K	358162	349812	350956	282597	252204	266789
GSK621	AMPK	335567	316242	373582	281174	285732	209329
Demeclocycline HCl	Others	423647	520523	380956	317998	339430	345721
Olanzapine	5-HT Receptor,Dopamine Receptor	333801	389839	390203	260271	309953	273177
P5091 (P005091)	DUB	319594	472449	362760	310202	284195	280034
LY411575	Gamma-secretase	304078	386899	342346	164773	286962	330831
Nicorandil	Potassium Channel	370762	322045	300988	248115	254123	250477
Esculin	Others	346077	362851	369909	226234	331720	259792
Ibuprofen	COX	335482	342367	283745	271243	220370	237429
Flupirtine maleate	DNA/RNA Synthesis	284583	253178	362439	203062	237020	243040
PI-3065	PI3K	249936	190092	221079	152620	199087	150037
Valaciclovir HCl	Others	325176	331305	316482	242408	229228	266913
Aminophylline	PDE	350374	324556	317668	248649	251808	253464
Methyl-Hesperidin	Others	344276	299051	283295	199540	289000	215437
Ozagrel	P450 (e.g. CYP17)	359581	385501	376483	298358	277186	276557
Atazanavir Sulfate	HIV Protease	290894	268895	327283	188912	235989	249059
Doxycycline Hyclate	Others	368693	490420	390526	336635	333607	279455
CH5183284 (Debio-1347)	FGFR	345214	342409	343608	291447	240536	251732
Ciclopirox	ATPase	339450	410968	404195	330695	258605	288311
SB202190 (FHPI)	p38 MAPK	291400	301499	360228	249792	245161	229512
Pancuronium dibromide	AChR	331056	351158	383841	280192	258462	271674
Chrysin	Others	318292	366410	345564	292101	249740	241351
Tangeretin	Others	337188	351176	332002	246591	252337	276902
N6022	Others	297142	245368	303560	222338	224609	196625
Adenine HCl	DNA/RNA Synthesis	284014	291920	344336	200989	245736	253380
Istradefylline	Adenosine Receptor	323110	377947	373671	233454	251849	332325
BIX 02189	MEK	307255	284576	257320	221811	194275	229950
Cilengitide	Integrin	335256	385160	442680	304024	293260	287885
BQU57	Others	372653	311719	304752	249136	312299	191482
LY2874455	VEGFR,FGFR	321137	382418	348232	253819	265410	281397
Zoxazolamine	Others	284085	307746	328372	202506	238463	259658
Nefiracetam	GABA Receptor	317263	289586	353067	232546	225121	273463
Enoxacin	Topoisomerase	319962	321942	297247	217355	245184	252791
Aminoglutethimide	Aromatase	320419	380109	380090	272401	291503	259203
Pomalidomide	TNF-alpha	366392	331335	343582	287497	242502	263337
Oxybutynin	AChR	310167	302659	345149	217775	283772	228324
PHA-680632	Aurora Kinase	166301	181137	203712	167506	101219	151446
Aripiprazole	5-HT Receptor	348142	393905	355844	307574	272652	256893
Urapidil HCl	5-HT Receptor	437835	435799	426723	317346	366086	308287
6-Thio-dG	DNA/RNA Synthesis	304876	311259	374740	229680	265385	260638
Quercetin Dihydrate	Others	381870	505713	466856	349386	377124	306713
Tolvaptan	Vasopressin Receptor	312084	345135	329824	248374	256653	248005
Zosuquidar (LY335979) 3HCl	P-gp	327294	282314	281441	259845	214135	205960
Pimecrolimus	Others	308448	372316	311224	216926	299134	241077
Guanidine HCl	Others	299144	319470	328000	210010	244181	269110
Potassium Iodide	Others	355226	425796	486174	359995	320218	288151
Sorafenib	Raf	298127	307538	300100	281465	191103	219754
Ampiroxicam	COX	260971	337026	320610	205940	274335	222145
Mefenamic Acid	COX	313155	344067	341522	218527	293056	252152
Diphenidol HCl	AChR	305965	381906	395001	267863	286945	273390
Sertraline HCl	5-HT Receptor	296345	258594	275241	179134	228319	227543
Genipin	Others	320337	326927	289963	228598	262683	225595
CH5138303	HSP (e.g. HSP90)	143046	153422	102478	106762	97519	100921
Allylthiourea	Others	307844	339623	373468	198115	299039	283949
AMG319	PI3K	217282	162597	234584	111599	203330	155299
Prednisone	Glucocorticoid Receptor	327860	351484	343082	219685	291543	271233
WZ8040	EGFR	237878	306731	338949	203425	206473	266292
Tubastatin A HCl	HDAC	311411	351644	376320	297899	257950	239933
AZD1208	Pim	295191	333383	344048	226216	247473	271101
Norethindrone	Others	261527	322734	306057	131257	292036	258592
MI-3 (Menin-MLL Inhibitor)	Histone Methyltransferase	262389	267226	326563	173701	264474	217585
Sodium Picosulfate	Others	276108	308983	305046	139686	255391	286714
CID755673	Others	272119	322455	332430	232647	218786	258618
CPI-169	Histone Methyltransferase	250862	260422	321806	218731	226987	192406
Idoxuridine	Others	410882	305339	440687	287732	312022	286515
RN486	BTK	381833	451057	479662	298569	384145	322840
LRRK2-IN-1	LRRK2	263148	245621	308325	244426	198983	182623
Chlorogenic Acid	Others	303727	363621	383153	292686	233219	279064
Alfuzosin HCl	Adrenergic Receptor	310221	257260	331560	229149	207159	252649
Stavudine (d4T)	Reverse Transcriptase	330246	299886	296981	256273	234101	220117
Lithocholic acid	FXR	326829	379575	376870	83442	346117	400892
Sotrastaurin	PKC	345126	395663	374024	234553	319965	300265
Propafenone HCl	Sodium Channel	285379	319365	308122	228095	227533	244446
Dopamine HCl	Dopamine Receptor	357988	321624	295877	273168	199980	275290
Loxistatin Acid (E-64C)	Cysteine Protease	311406	293535	309247	302140	170074	229249
Benzocaine	Sodium Channel	313235	377254	326772	213976	290581	276106
GDC-0980 (RG7422)	mTOR,PI3K	180266	183664	160465	136148	118026	148305
Cinacalcet HCl	CaSR	306114	336909	308975	243769	237696	249425
Tetrahydropapaverine HCl	Hydroxylase	298571	318150	304484	233348	250943	223117
Darapladib (SB-480848)	Phospholipase (e.g. PLA)	304312	244968	309008	208148	241879	209444
A-803467	Sodium Channel	235872	307959	358550	215687	274162	203981
Clofibric Acid	PPAR	306456	306316	325384	199412	244257	277818
SNS-314 Mesylate	Aurora Kinase	357900	330272	469705	344955	281745	264090
Clorprenaline HCl	Adrenergic Receptor	284742	313564	304573	240578	250001	204120
Semaxanib (SU5416)	VEGFR	248522	340641	332355	213294	256528	239340
Difluprednate	Others	357258	457592	441283	228892	382464	355388
Chlorquinaldol	Others	328337	411998	541237	319072	333163	334102
JTC-801	Opioid Receptor	242380	264405	297435	151968	245585	221444
6-Mercaptopurine (6-MP) Monohydrate	DNA/RNA Synthesis	258089	300897	287783	194879	228193	228847
PR-619	DUB	282185	383406	364543	232767	291031	269602
Tamibarotene	Retinoid Receptor	270813	370033	378152	231477	308620	244740
Prednisolone Acetate	Glucocorticoid Receptor	310039	283163	317160	260408	228064	212771
Bethanechol chloride	AChR	393761	428359	421397	314150	338915	304879
Enzalutamide (MDV3100)	Androgen Receptor	245229	315825	290924	186436	220611	249348
Bemegride	GABA Receptor	296006	352310	342352	251656	250595	261292
Purmorphamine	Hedgehog/Smoothened	276468	280005	313579	195314	257657	217643
Sulfacetamide Sodium	Autophagy	297955	306262	317738	190867	262463	257304
PTC-209 HBr	Others	250519	203222	286218	188633	186423	195458
Glipizide	Others	355770	291405	384915	291484	251877	252398
Posaconazole	Others	426795	300064	426731	297717	243714	348057
TAK-875	GPR	343789	308206	372016	268722	288154	232973
Naftopidil DiHCl	Adrenergic Receptor	292454	260699	272246	219893	214617	202146
EI1	Histone Methyltransferase	286084	284346	350949	269078	240941	200711
BMS-265246	CDK	298411	280566	300408	237536	193755	247132
Amlodipine	Calcium Channel	486606	384511	420652	314545	307900	374143
Cetrimonium Bromide (CTAB)	Others	278353	250743	242630	197782	198513	199211
Indacaterol Maleate	Adrenergic Receptor	285696	357947	368274	156802	357386	266973
Gemfibrozil	PPAR	346039	348228	348616	260475	273345	271382
Nitenpyram	AChR	332428	331556	359974	281066	244274	265355
Losmapimod (GW856553X)	p38 MAPK	348654	373047	405270	285042	292252	292970
GNF-2	Bcr-Abl	354065	347105	357838	192065	287841	338157
GS-9973	Syk	275748	241087	316375	251160	201798	190972
IEM 1754 dihydrobroMide	GluR	253919	264634	296506	177800	232241	219959
Costunolide	Telomerase	296995	307204	326357	261139	232575	225762
Nilvadipine	Calcium Channel	300751	264728	283171	149142	265996	241100
Torcetrapib	CETP	312962	346803	320871	246120	271176	241239
Tilmicosin	Others	355755	374830	328868	236395	323554	259602
H 89 2HCl	PKA,S6 Kinase	304902	301951	251538	215469	239073	209561
RKI-1447	ROCK	381585	423267	370880	295134	323633	290867
Trichlormethiazide	Others	379151	395533	437482	293842	294997	349087
Sulindac	COX	362472	314531	327505	291783	279825	205799
Mercaptopurine (6-MP)	DNA/RNA Synthesis	402333	360643	407251	310210	253729	341793
Azathioprine	Rho	378145	437373	398324	274336	293348	372104
KY02111	Wnt/beta-catenin	289910	380862	381174	274707	248661	291177
Estrone	Estrogen/progestogen Receptor	277601	260334	322205	221722	214733	229823
Clonidine HCl	Autophagy,Adrenergic Receptor	307725	315089	334907	271618	260136	210207
Naproxen	COX	351808	288413	349747	261379	255141	250546
Methyclothiazide	Others	311069	354760	365906	231945	277444	290124
Fenofibrate	PPAR	339467	361494	310245	270619	260600	252497
Candesartan	RAAS	277278	320680	347959	246486	239491	247526
Kinetin	Others	313293	316064	346263	208972	279762	267857
DCC-2036 (Rebastinib)	Bcr-Abl	301894	358574	392331	248957	256725	310867
Amiodarone HCl	Potassium Channel,Autophagy	378819	265438	337011	245275	265401	250543
Calcium D-Panthotenate	Others	297836	310585	332837	237271	235093	257825
Oltipraz	Others	312360	269148	284855	234532	238003	199683
CCG 50014	Others	361546	346627	353784	229757	308010	286227
Asiatic Acid	p38 MAPK	393883	399564	388908	296159	331653	289641
Ledipasvir (GS5885)	HCV Protease	327079	303485	344021	292096	207334	256874
Methylthiouracil	Others	343373	416433	413648	255131	301850	353710
UMI-77	Bcl-2	316617	277018	351459	275541	204226	253827
PD128907 HCl	Dopamine Receptor	285758	293357	260971	241968	192810	217375
Deflazacort	Glucocorticoid Receptor	336056	333885	384750	276960	267039	274753
Allopurinol Sodium	Others	332018	374342	382198	289922	290598	264543
Formononetin	Others	286312	298710	314919	279836	241691	177378
Coumarin	Others	335513	351081	331417	239144	252717	298928
IWP-2	Wnt/beta-catenin	362803	420332	386898	302858	294003	312151
Diclazuril	Others	363282	412919	419574	307691	321530	300011
Diphenhydramine HCl	Histamine Receptor	393371	381171	403462	293103	271525	350812
Tenatoprazole	Proton Pump	284697	346420	412442	232993	308066	270021
Tasquinimod	HDAC	294779	259893	312563	205225	272982	195840
Piperacillin Sodium	Others	279906	325120	363169	192807	292091	267689
I-BET-762	Epigenetic Reader Domain	197874	224320	195379	176901	164414	138891
Palmatine chloride	Others	329461	298247	284651	230550	239077	239957
Novobiocin Sodium	Topoisomerase	437024	486939	499331	379661	381083	346231
Bay 11-7085	IκB/IKK	268956	278190	259111	216308	226465	184423
Cilnidipine	Calcium Channel	301189	316818	304234	220816	222724	273886
Memantine HCl	AMPA Receptor-kainate Receptor-NMDA Receptor	331403	275828	302809	218891	234175	254880
Pefloxacin Mesylate	Others	304861	277217	293959	237630	229144	215007
Tanshinone IIA	Others	337108	307890	317282	233875	279016	236073
Roxatidine Acetate HCl	Histamine Receptor	267783	325836	297074	209757	220303	263217
Pranoprofen	COX	334173	367891	342390	243358	248488	321116
Lubiprostone	CFTR	273866	303578	316904	212278	243047	241016
Altretamine	Others	277873	310806	366637	246083	256351	241459
Ginkgolide A	GABA Receptor	307282	385725	379991	288752	251647	295536
Cefdinir	Others	298243	305319	319594	280197	199283	239763
Drospirenone	Estrogen/progestogen Receptor	264425	270244	288474	231006	189741	220646
AGK2	Sirtuin	263607	288437	264582	237326	218936	180058
Embelin	IAP	296702	322749	325229	242301	222945	270956
Florfenicol	Others	400981	395725	460938	280077	347506	352753
Ozagrel HCl	P450 (e.g. CYP17)	317477	381124	332979	244410	248597	311124
P7C3	NAMPT	332526	301614	458194	321163	301940	228531
PF-04217903	c-Met	288255	291726	369331	207501	258195	274460
Naringenin	P450 (e.g. CYP17)	333014	293007	331604	248932	236538	261182
Amantadine HCl	Dopamine Receptor	346790	333054	344440	290600	262428	245604
FLI-06	Gamma-secretase	276544	283794	327503	247149	190137	255029
CGS 21680 HCl	Adenosine Receptor	293950	322558	335211	219555	254482	268203
1-Azakenpaullone	GSK-3	304950	266034	252671	179421	248857	214177
Decamethonium Bromide	AChR	253782	338371	342956	225151	225471	278928
Saxagliptin	DPP-4	291665	240948	309645	225185	198728	233394
Montelukast Sodium	Others	300944	410008	334521	272695	276335	267047
Astragaloside A	Others	285533	319914	320608	283338	257371	182186
Naphazoline HCl	Adrenergic Receptor	359814	353264	327524	257421	255590	299342
Lacidipine	Calcium Channel	274535	327532	328477	211561	274668	240257
CUDC-101	EGFR,HER2,HDAC	278041	259451	322361	180379	261749	229432
Pyrimethamine	DHFR	319893	293302	311141	243704	219522	258859
Terbinafine HCl	Others	334997	303783	322348	232075	236126	282640
Valproic acid sodium salt (Sodium valproate)	GABA Receptor,HDAC,Autophagy	290842	332918	317673	250248	257357	227935
Levobetaxolol HCl	Adrenergic Receptor	318046	337524	327019	204637	285351	277712
Griseofulvin	Microtubule Associated	314290	309025	314533	233378	267092	232737
Erythromycin Cyclocarbonate	Others	323439	301630	339561	322073	178046	254155
Barasertib (AZD1152-HQPA)	Aurora Kinase	287973	178577	298520	170861	203497	223914
Meglumine	Others	305510	303554	381106	274419	254073	245868
Clemastine Fumarate	Histamine Receptor	362574	372759	425393	339736	306123	262229
Dyphylline	PDE	297227	296314	269134	232608	226673	215951
Edoxaban	Factor Xa	273175	393386	344880	245836	263560	282472
MEK162 (ARRY-162, ARRY-438162)	MEK	317847	378687	372836	263141	287242	287009
Methocarbamol	Carbonic Anhydrase	340901	360045	319231	227920	302855	268166
Sitafloxacin Hydrate	Others	309192	347250	326168	211804	272167	285586
Bifonazole	Others	334855	231662	274753	239569	220439	198919
ETP-46464	ATM/ATR,mTOR	318805	284599	307454	249025	243782	220962
Sulbactam sodium	Others	336816	406921	328344	288705	272372	279218
DEL-22379	ERK	325277	299648	392991	309167	263901	224825
Mirabegron	Adrenergic Receptor	287845	335960	351376	208327	246760	309344
VX-702	p38 MAPK	311346	377684	364242	255671	295424	274603
SB239063	p38 MAPK	277920	291414	304956	237251	211589	236592
Ranolazine	Calcium Channel	287326	300898	350605	266240	250348	219468
Laquinimod	Others	340979	379865	409940	280503	276991	329089
BML-190	Cannabinoid Receptor	334141	365540	408649	177587	291606	399927
Chlorpromazine HCl	Dopamine Receptor,Potassium Channel	314695	320783	379580	259897	291302	245165
Nebivolol	Adrenergic Receptor	317845	309124	320600	208546	273627	261248
VX-745	p38 MAPK	337244	328033	320893	254202	252619	267192
Flunixin Meglumin	COX	403995	502585	466649	375046	377046	326262
SB225002	CXCR	300153	291061	360497	315422	236968	194986
ODM-201	Androgen Receptor	229129	257446	325539	210528	198571	228861
Guaifenesin	Others	317085	296049	322430	252471	250440	232096
PF-4708671	S6 Kinase	305932	245558	306788	235674	245187	193443
UM729	AhR	287409	322462	366362	265689	244258	257030
Famotidine	Histamine Receptor	346800	274219	322850	251901	254227	235517
Nutlin-3	E3 Ligase ,Mdm2	340983	304808	365454	260343	297414	236926
Chrysophanic Acid	EGFR,mTOR	331584	325973	373764	260628	288358	262138
Clobetasol propionate	Glucocorticoid Receptor	286334	257973	269066	235773	209808	194219
Fasudil (HA-1077) HCl	ROCK,Autophagy	352729	486238	466836	376514	325834	325267
Alizarin	P450 (e.g. CYP17)	454210	468217	488249	345788	387261	377595
Defactinib (VS-6063, PF-04554878)	FAK	298871	353488	357565	279976	278688	236767
Meprednisone	Glucocorticoid Receptor	313116	291842	263225	251636	209349	222839
Natamycin	Others	280861	257004	271798	194812	228938	214022
Almotriptan Malate	5-HT Receptor	433571	480670	425654	347274	356254	351963
Imatinib (STI571)	PDGFR	326207	320777	356588	262728	246106	281727
Clotrimazole	Others	301344	279884	307608	243176	199664	257392
Acebutolol HCl	Adrenergic Receptor	332588	299415	298189	196518	266041	270319
Aloxistatin	Cysteine Protease	316776	332416	387828	309513	230557	277034
Closantel	Others	340464	347766	367925	210028	284617	337590
Levofloxacin	Topoisomerase	333847	335465	330842	226382	268331	293405
AZD8931 (Sapitinib)	EGFR,HER2	298629	372479	318295	235993	292736	251247
Digoxin	Sodium Channel	22635	30750	36413	15312	32849	22640
VX-222 (VCH-222, Lomibuvir)	HCV Protease	264703	289386	271883	256465	168471	226338
PRX-08066 Maleic acid	5-HT Receptor	288720	264921	379699	261564	292300	182090
Spiramycin	Others	320107	372986	386930	191268	362117	298245
Metolazone	Others	321871	339593	377609	252612	262862	303925
Tropicamide	AChR	305257	371836	345610	223566	323531	259418
LY2409881	IκB/IKK	310284	309886	394023	273763	293444	232731
Prucalopride Succinat	5-HT Receptor	239274	317500	428600	215498	273723	288072
Epinastine HCl	Histamine Receptor	291123	282001	336636	225043	272410	220483
PD318088	MEK	314817	330036	373357	253618	293382	256838
TAK-901	Aurora Kinase	291354	282332	328847	146972	270741	294881
Venlafaxine	5-HT Receptor	342056	417724	380615	293900	312542	294129
Lansoprazole	Proton Pump	273682	318508	341390	280859	219213	237186
LDN-214117	TGF-beta/Smad	287701	237463	293273	185341	266522	194504
Simvastatin	HMG-CoA Reductase	374922	397930	433664	332101	315505	305398
Triamcinolone Acetonide	Glucocorticoid Receptor	297036	318793	280595	241211	232712	235100
Sucralose	Others	276998	309327	327413	190742	267684	264362
Sildenafil Citrate	PDE	349662	336580	326591	290172	222633	288811
Olsalazine Sodium	Others	297608	321641	317276	188687	268096	284806
Ponatinib (AP24534)	Bcr-Abl,PDGFR,VEGFR,FGFR	68518	139005	123404	84987	82998	94073
Mitotane	Others	329707	303372	285261	224279	228014	274937
SD-208	TGF-beta/Smad	276333	284265	320291	254622	254496	188776
GW3965 HCl	Liver X Receptor	292370	280425	274948	238444	231138	202338
SGI-1027	DNA Methyltransferase	390715	435611	471256	298246	333713	396615
Doxifluridine	Others	455006	461674	522981	355808	378208	407421
TAK-733	MEK	316541	369433	335125	309893	226824	272896
Diethylstilbestrol	Estrogen/progestogen Receptor	415308	395553	409592	304477	350803	312914
Betaxolol	Adrenergic Receptor	303664	337942	302080	242775	256227	249877
U73122	Phospholipase (e.g. PLA)	368964	325948	361534	294994	300564	242809
Rasagiline Mesylate	MAO	347813	312208	347466	256029	246502	296994
AdipoRon	Others	272466	210828	289990	249679	187298	176700
(-)-p-Bromotetramisole Oxalate	Others	234360	241739	310676	245678	170776	207971
Cephalexin	Others	281525	268160	323954	246750	238494	208129
Tetracycline HCl	Others	398018	393189	504548	287370	383538	357548
LY294002	Autophagy,PI3K	263617	265604	316413	202937	216302	252017
FR 180204	ERK	251902	308848	304919	228691	243108	215575
SB431542	TGF-beta/Smad	316480	289911	325754	265484	230384	244310
HA14-1	Bcl-2	321317	343808	397469	297811	245303	300975
Bromodeoxyuridine (BrdU)	DNA/RNA Synthesis	194466	208173	309053	215152	175980	174235
Tazarotene	Others	255964	269773	328112	179313	243590	255406
Zafirlukast	Others	334247	390546	374070	316344	281731	275001
Cytidine	Others	326091	297107	344358	274245	233268	261487
NVP-ADW742	IGF-1R	288780	282136	332518	232746	242942	242411
Naratriptan	5-HT Receptor	299148	338205	260657	239641	237356	236904
Prednisolone	Glucocorticoid Receptor	324708	342731	351005	275285	245486	288930
WZ811	CXCR	272761	325401	278951	203052	264763	229538
Prilocaine	Others	378769	378916	382742	244399	307524	354881
Diminazene Aceturate	Others	343068	414513	404833	222296	332262	369783
EPZ004777	Histone Methyltransferase	274715	302961	340744	285871	223689	220887
Bosutinib (SKI-606)	Src	242282	181334	292269	218564	167828	183100
Estradiol valerate	Estrogen/progestogen Receptor	321956	279696	391919	216046	295424	279145
Phenindione	Others	372643	341774	360604	296624	290824	268063
SRT2104 (GSK2245840)	Sirtuin	277832	228486	355179	235828	232849	217260
Homatropine Bromide	AChR	293561	337213	279897	154159	289962	281008
AP26113	ALK	390620	341458	430273	269150	332866	323802
Praziquantel	Others	271929	296612	318487	210703	248050	247908
Silymarin	Others	417437	451910	409340	326474	343135	349123
Zaltoprofen	COX	316521	312548	343862	238853	213099	323547
Ipriflavone (Osteofix)	Others	386842	408994	452295	336940	311554	346401
Ramelteon	MT Receptor	349556	310960	392083	337555	237230	264528
Nifedipine	Calcium Channel	280892	352501	340915	254137	240825	281952
Mezlocillin Sodium	Others	330135	383722	294433	263962	250279	289771
Fisetin	Sirtuin	318922	290390	321978	237961	243219	261464
Ursolic Acid	Others	416184	475149	444562	331672	353610	380047
Ipratropium Bromide	AChR	361413	410484	373193	331224	296368	285657
ZLN005	Others	259229	233560	337926	233648	244401	184561
Ribavirin	Others	314756	338275	365304	265973	223126	323565
Pregnenolone	Estrogen/progestogen Receptor	265414	320033	288229	263873	227941	205456
Streptozotocin (STZ)	Others	303297	290488	363470	249236	212600	302367
VE-821	ATM/ATR	303933	249540	292088	249657	261714	163747
Bafetinib (INNO-406)	Bcr-Abl	308769	309116	318756	270909	255606	221332
Tolfenamic Acid	COX	401657	475796	438654	335192	315682	400098
Lovastatin	HMG-CoA Reductase	321875	365301	342266	275961	277117	269047
Sodium salicylate	NF-κB	259853	278742	302907	190633	255133	226358
GNE-7915	LRRK2	281510	214721	330406	254064	191189	215083
PLX-4720	Raf	353494	347391	400137	263974	302046	314114
GSK1292263	GPR	289218	349247	334916	234294	249736	294094
ME0328	PARP	296425	298562	370005	286453	263557	221415
Telmisartan	RAAS	330214	344712	313546	250642	281549	258254
Refametinib (RDEA119, Bay 86-9766)	MEK	264412	247303	318584	202516	227216	234680
Tubacin	HDAC	317074	325838	398510	245154	293370	294981
GSK2636771	PI3K	319134	311396	354936	311270	249263	228290
Etomidate	GABA Receptor	396273	412452	386087	345338	314426	296694
JNJ-7706621	Aurora Kinase,CDK	245330	342110	320013	280717	229189	216616
Chlorpheniramine Maleate	Histamine Receptor	312116	340932	301062	255348	259005	249524
Tioconazole	Others	300475	315188	354666	259594	254421	262976
Nitrofural	Others	341105	306421	354178	252403	270617	279231
Roscovitine (Seliciclib,CYC202)	CDK	234227	323111	301660	240017	238308	209636
ARN-509	Androgen Receptor	236809	309125	304047	190792	242279	247767
Dehydroepiandrosterone (DHEA)	Estrogen/progestogen Receptor,Androgen Receptor	378951	377359	435184	355572	315411	283652
WAY-100635 Maleate	5-HT Receptor	279183	336611	272646	217658	232204	262122
Flumethasone	Glucocorticoid Receptor	308510	346483	321908	207002	295928	280203
Magnolol	Others	307803	303414	309216	205118	288964	243894
Dyclonine HCl	Others	281940	285813	313050	289340	208749	208114
Ketanserin	5-HT Receptor	306695	310875	315810	272022	248441	228001
CK-636	Microtubule Associated	324363	325702	355521	289047	288200	229465
PQ 401	IGF-1R	288338	281923	352399	269901	264090	206233
BI 2536	PLK	171646	182014	228881	135798	174293	157266
Mianserin HCl	Histamine Receptor	310643	305055	349897	309819	221025	243830
Clindamycin palmitate HCl	Others	291690	280894	334487	232663	302654	192427
PD 151746	Cysteine Protease	303893	304060	283306	253204	233249	228824
WIKI4	Wnt/beta-catenin	286185	240351	286127	190525	279050	182677
K-Ras(G12C) inhibitor 12	Rho	295385	263357	270913	228705	197815	239562
Daidzein	Others	333654	333742	306905	267551	268829	245981
SB-334867	OX Receptor	317463	315282	345913	304294	232520	249086
G-749	FLT3	248895	255707	276734	210083	191654	225714
AS-604850	PI3K	372433	338870	469541	377613	287444	283284
Daclatasvir (BMS-790052)	HCV Protease	230186	245170	306082	196065	172897	258994
Alibendol	Others	354260	314252	339596	277619	250118	282733
Moexipril HCl	RAAS	364230	415741	465060	308852	357278	335102
Eltrombopag Olamine	Others	356815	330971	371901	306296	294760	251133
Curcumol	JAK	291154	357012	377333	268823	296282	259592
Dibenzothiophene	Others	307711	345336	355411	193886	305584	311569
ADX-47273	GluR	343144	339123	349392	240958	299434	289433
Tolterodine tartrate	AChR	366066	440169	434992	328197	337497	332763
Rolipram	PDE	294549	308030	309237	228388	265269	240115
Enalapril Maleate	RAAS	362646	418454	358669	359668	250010	307626
Clofazimine	Phospholipase (e.g. PLA)	313379	331193	356273	222430	286122	297201
GDC-0994	ERK	279934	260723	335538	260943	229713	214767
Moxonidine	Others	398950	500405	438914	305242	406278	365950
Quercetin	Sirtuin,PI3K,Src,PKC	308934	347404	338614	253363	253608	294114
GSK1324726A (I-BET726)	Epigenetic Reader Domain	105604	110982	120947	85114	102782	83904
Balofloxacin	Others	273803	315587	256815	229530	221609	230386
OAC1	Others	284503	329070	302140	236500	257384	243647
IM-12	GSK-3	315396	283229	400944	360735	218922	225488
S-Ruxolitinib (INCB018424)	JAK	311144	310654	346878	194291	317274	268795
Primidone	Sodium Channel	327199	307467	331114	256452	252855	268781
Troxerutin	Others	302008	392083	420613	263858	290254	344087
P22077	DUB	361679	393858	338126	287400	285653	308206
Hematoxylin	Others	319268	284214	370103	227221	272634	284691
Methscopolamine	AChR	330585	313187	353983	265982	279649	258722
Genistein	EGFR,Topoisomerase	347747	422848	470537	329773	362056	309028
Darunavir Ethanolate	HIV Protease	441568	355764	453552	317879	322250	368657
Pilocarpine HCl	AChR	303885	410252	338668	239377	321805	288116
Pyrazinamide	Others	359494	364143	305369	254801	312404	263001
Lidocaine	Histamine Receptor	354810	348670	411819	303900	308963	287230
Chenodeoxycholic Acid	Others	371842	391251	454772	289660	323747	369855
SNX-2112 (PF-04928473)	HSP (e.g. HSP90)	146535	127345	108117	121646	95274	91700
Flopropione	Others	280833	320615	289118	184152	279825	255568
Pexidartinib (PLX3397)	CSF-1R,c-Kit	278857	258438	313306	265756	231993	189585
SRPIN340	Others	296777	319648	326085	272862	263545	225212
Esomeprazole Magnesium	Proton Pump	333225	334395	361382	227273	263629	340613
XMD8-92	ERK	263304	264501	294008	231701	223507	208904
FH1(BRD-K4477)	Others	211366	292988	353371	263327	211653	218173
Sulfameter	DHFR	287419	338556	323562	268788	202663	295921
Gliquidone	Potassium Channel	367589	341736	389831	218842	351479	318304
Myricitrin	PKC	303484	321953	350399	227402	292160	269455
PND-1186 (VS-4718)	FAK	253749	255952	272242	230689	234555	167362
Cimetidine	Histamine Receptor	329774	339455	259682	245426	240035	266081
DTP3	JNK	275310	281486	408432	257557	311115	212360
BTZ043 Racemate	Others	275858	244108	303999	238157	234729	193866
Macitentan	Endothelin Receptor	307694	301489	374804	285376	285692	225316
Fluocinonide	Glucocorticoid Receptor	274285	271000	328125	269485	207982	229443
Vitamin C	Others	255611	288766	309391	200003	245482	245849
CCG-1423	Rho	348157	311233	344866	289909	292026	231413
GSK256066	PDE	298399	319406	321333	234505	249341	276788
Clinofibrate	HMG-CoA Reductase	296405	311527	312152	235512	244218	265478
EX 527 (Selisistat)	Sirtuin	228270	268798	241142	170331	210855	216723
Xylazine HCl	Adrenergic Receptor	354484	342226	371692	295543	307435	262604
MNS (3,4-Methylenedioxy-β-nitrostyrene, MDBN)	p97	275377	312485	345392	266441	229205	260489
PIK-293	PI3K	300257	308732	354079	263201	289467	227682
HSP990 (NVP-HSP990)	HSP (e.g. HSP90)	105140	138300	114765	108926	85316	96089
Sulfamethoxypyridazine	Others	329773	402626	380913	294044	279774	328675
Suprofen	Others,COX	324614	347820	337562	264907	271316	282534
Maraviroc	CCR	337840	363061	314186	284559	276616	261891
SB408124	OX Receptor	404250	377655	434075	327944	332801	325239
Omecamtiv mecarbil (CK-1827452)	ATPase	404595	472541	518888	373431	397277	361322
BTB06584	ATPase	300941	304705	428823	269829	333863	235216
Oxymatrine	Others	353408	369022	356518	302203	287832	285373
Dicoumarol	Others	327693	361528	330098	269522	299852	257654
AS-252424	PI3K	353166	332337	333694	301248	278798	246901
NSC697923	E2 conjugating	270851	301876	226014	234929	189349	223838
Voriconazole	P450 (e.g. CYP17)	285831	312392	324399	242598	249631	256440
Azilsartan Medoxomil	RAAS	290751	306650	255238	187800	267899	236295
Salubrinal	PERK	294822	300253	286998	209645	260990	245388
Scopine	Adrenergic Receptor	289651	305550	351524	261282	276842	230612
AEE788 (NVP-AEE788)	VEGFR,EGFR,HER2	316880	287687	319240	242238	282159	225929
Halcinonide	Others	269420	355481	362589	222737	270219	309244
Naftopidil	Adrenergic Receptor	317754	338703	353594	277624	273687	269278
S3I-201	STAT	308981	359204	325560	277379	237102	292964
CO-1686 (AVL-301)	EGFR	343618	485453	436080	332115	367779	328618
Triclabendazole	Microtubule Associated	322281	345511	323859	219397	295449	291399
Argatroban	Thrombin	338049	429270	382378	305210	312021	318004
Lomustine	Others	402199	344213	339972	307817	285375	290633
Terbinafine	Others	368560	422369	368904	287224	319464	337145
Nicotinamide (Vitamin B3)	Sirtuin	334267	326546	336995	290541	242255	279264
Butein	EGFR	303332	291941	383328	284238	264901	247385
DDR1-IN-1	Others	240060	243356	325827	229257	210699	218773
Desonide	Glucocorticoid Receptor	292107	329945	342846	246199	248586	290663
Raltegravir (MK-0518)	Integrase	316313	318307	298139	300707	233432	225189
IWR-1-endo	Wnt/beta-catenin	313117	352152	341385	315252	251960	252321
Guanosine	Others	292938	297081	353686	274456	224660	269171
Artesunate	Others	335405	322739	352609	271558	270696	280631
Domiphen Bromide	Others	303106	346007	380695	263986	265567	308948
Pyridoxine HCl	Others	284270	288261	310303	209499	248144	261248
NVP-BVU972	c-Met	300911	278790	313983	193896	258206	275757
Beta-Lapachone	Topoisomerase	345735	448482	477736	356404	353331	327154
BX-795	IκB/IKK,PDK-1	129269	165178	160223	127839	109781	133037
GSK2801	Epigenetic Reader Domain	397392	437671	404559	295626	326032	388926
PD173074	VEGFR,FGFR	297915	248731	296292	228692	253735	204840
MetoclopraMide HCl	Dopamine Receptor	351884	441386	460630	281369	373955	367403
Loratadine	Histamine Receptor	276269	298416	300231	212645	247416	253629
Azaguanine-8	Others	320407	398523	379175	270937	335183	289655
Pritelivir (BAY 57-1293)	Others	290207	221545	251808	257747	177296	188210
Closantel Sodium	Others	357209	366767	303469	217011	321509	300397
BRD7552	Others	263117	236964	294627	207164	216178	225560
4-Methylumbelliferone (4-MU)	Others	327954	367132	345588	304026	286181	260017
RS-127445	5-HT Receptor	341433	313754	312886	233447	266630	290908
AZD3839	BACE	278805	291948	447671	304619	299340	228213
Orphenadrine Citrate	AChR	294550	268762	296338	217931	221248	263328
BMS-707035	Integrase	345852	310026	434124	270965	299337	320526
Proparacaine HCl	Sodium Channel	278121	277391	267267	246629	195821	230030
Epinephrine Bitartrate	Adrenergic Receptor	300837	355955	368745	295994	278517	264010
Entrectinib (RXDX-101)	ALK,Trk receptor	304863	185151	288904	218882	228867	189167
CGI1746	BTK	309436	371014	408644	331051	272496	287272
Salicylanilide	Reverse Transcriptase	312155	354573	366730	266979	290204	288150
Birinapant	IAP	243191	293415	250424	171422	242200	230263
Moroxydine HCl	Others	335557	333771	292403	242105	256058	288927
Carmofur	DNA/RNA Synthesis	265204	285809	287202	274959	226917	184183
AZD6482	PI3K	207480	242403	240715	188260	189873	187365
Rifampin	DNA/RNA Synthesis	301293	273024	324284	257193	234093	244567
Meloxicam	COX	362726	372773	467390	302623	407523	274937
Mestranol	Estrogen/progestogen Receptor	332979	350411	366183	298032	269562	291976
Temozolomide	Autophagy	284653	267461	280960	267315	210639	204423
Afatinib (BIBW2992) Dimaleate	HER2,EGFR	221098	240192	258543	199785	206980	182910
Pefloxacin Mesylate Dihydrate	Topoisomerase	296571	327327	282438	229529	224037	288894
BRL-54443	5-HT Receptor	241866	295113	280665	174950	229177	265912
CYT387	JAK	338642	337544	290230	266566	257599	267924
PD184352 (CI-1040)	MEK	260402	239386	304620	229569	225847	203937
SB216763	GSK-3	307995	295772	342236	224522	276120	274792
Loxapine Succinate	5-HT Receptor,Dopamine Receptor	314620	393189	341904	244252	319209	297013
GSK J1	Histone Demethylase	308510	317649	391124	311218	249726	272957
Z-VAD-FMK	Caspase	312369	315503	339884	259677	243438	290237
Busulfan	Others	271150	278359	275884	232922	220161	223773
Ethamsylate	Others	282890	319671	307642	211469	277250	257773
Cloxacillin Sodium	Others	344990	357948	309026	240436	302117	287698
Silibinin	Others	329857	383444	373356	253015	342837	295993
Nafamostat Mesylate	Serine Protease	279094	258640	276763	233569	200109	234802
Acesulfame Potassium	Others	307987	311798	382996	167969	340951	314247
Terazosin HCl	Adrenergic Receptor	332200	437185	427921	351663	325060	306360
Tetrahydrozoline HCl	Adrenergic Receptor	264052	284153	280580	194239	221093	265184
UM171	Others	326409	310315	337736	272766	295330	232145
Febuxostat	Others	297557	347586	288226	252005	258148	256361
Altrenogest	Estrogen/progestogen Receptor	236274	236452	255470	152393	233861	211925
Gabexate Mesylate	Serine Protease	309588	295224	352667	260889	288360	237303
Riluzole	Sodium Channel,GluR	346131	277934	296955	243673	247524	265414
Chlorocresol	Others	336220	436321	434314	301300	376754	313487
Amoxicillin Sodium	Others	296596	358349	395687	283342	286198	293693
SB742457	5-HT Receptor	269023	345756	341243	187320	329064	269132
Dapoxetine HCl	5-HT Receptor	278419	287752	271742	226035	235892	226576
A66	PI3K	327601	342423	354153	294556	304990	242235
Rofecoxib	COX	301949	331228	261383	197727	291710	245863
Dexamethasone (DHAP)	IL Receptor,Autophagy	301218	281006	343211	252946	261282	246932
Rosuvastatin Calcium	HMG-CoA Reductase	324944	325859	336751	266625	244635	301334
Imidapril HCl	RAAS	334841	302234	330224	227346	284125	284868
Dimethyl Fumarate	Others	361111	383638	429218	285616	343549	337488
GKT137831	Others	352420	340320	310865	262293	274729	289383
Naringin	P450 (e.g. CYP17)	323180	331063	287841	283502	242404	249963
Meclofenamate Sodium	COX	285694	336054	302745	238641	283288	239501
Nalidixic acid	Topoisomerase	321007	377827	427931	304055	307914	316383
Probucol	Others	312759	311154	298406	260871	232174	266925
Pergolide mesylate	Dopamine Receptor	289634	295638	322329	186350	324043	237609
VGX-1027	Others	294673	262242	294398	267550	246440	187644
Epiandrosterone	Androgen Receptor,Estrogen/progestogen Receptor	286286	300382	249188	235446	249098	204399
Penicillin G Sodium	Others	294248	319135	348370	246082	271804	274829
Indapamide	Others	328345	309511	310682	217225	265042	299729
SGX-523	c-Met	319389	278906	349613	254577	263003	263982
Ramipril	RAAS	359825	360095	326085	288258	278554	295654
5-hydroxymethyl Tolterodine (PNU 200577, 5-HMT, 5-HM)	AChR	317485	329732	337599	303042	245303	263890
Bimatoprost	Others	282422	320163	372552	279539	270342	254389
Suvorexant (MK-4305)	OX Receptor	290112	323204	342912	240535	240353	308020
Nabumetone	COX	217483	325704	280816	213811	223734	242333
Bepotastine Besilate	Histamine Receptor	323662	333718	319578	249361	284141	272710
Dronedarone HCl	Potassium Channel,Sodium Channel,Calcium Channel	310857	315697	356608	290927	247807	272657
Peficitinb (ASP015K, JNJ-54781532)	JAK	272509	263426	300487	246295	231463	212698
Vardenafil HCl Trihydrate	PDE	437123	499216	477983	409461	372719	385528
WS6	IκB/IKK	246972	261492	306441	233615	249947	189297
5-Aminolevulinic acid HCl	Others	332720	368480	324192	304461	263445	278771
Rilpivirine	Reverse Transcriptase	254055	248144	362346	253747	183929	276489
Teriflunomide	Dehydrogenase	277244	291224	317366	201029	275237	255723
MG149	Histone Acetyltransferase	291372	290328	318810	237316	296465	210564
PluriSIn #1 (NSC 14613)	Dehydrogenase	289840	324844	358162	293042	275368	235892
MI-2 (Menin-MLL Inhibitor)	Histone Methyltransferase	289876	268910	235125	209677	259530	187304
SGI-1776 free base	Pim	268848	233103	312128	184225	238002	251006
Thiazovivin	ROCK	272565	373636	445909	345047	246415	311828
Ezetimibe	Others	331989	348358	335403	262279	306703	271387
Meclofenoxate (Centrophenoxine) HCl	Others	294728	366346	341617	235184	293849	300895
ICG-001	Wnt/beta-catenin	341912	318980	310011	240033	261097	302498
ID-8	Others	260221	288051	314213	229633	254110	230163
Sodium ascorbate	Others	316375	239806	280271	259089	234848	198428
PI-103	PI3K,DNA-PK,Autophagy,mTOR	388979	352252	430870	334922	274754	360785
Isoprenaline HCl	Adrenergic Receptor	317833	337976	323936	277921	286400	246892
Rapamycin (Sirolimus)	mTOR,Autophagy	177552	129427	182037	148596	120147	136378
Rimantadine	Others	292907	338187	332914	268879	226480	303333
INCB024360	IDO	276864	246595	307098	257096	198716	232328
GNF-5837	Trk receptor	276332	253087	307515	237733	224393	231431
Uridine	DNA/RNA Synthesis	376457	348027	340661	298098	318516	266077
Droxinostat	HDAC	365319	418050	448487	321217	314488	385231
Amonafide	Topoisomerase	258660	257350	382411	223882	253534	267199
Xanthone	Others	335939	429584	341390	269488	321992	325987
Ulipristal	Estrogen/progestogen Receptor	248375	272346	279338	157702	255056	250517
SC-514	IκB/IKK	296746	318006	357465	231008	291059	283977
20-Hydroxyecdysone	Others	270841	314730	290817	256111	234852	235684
Temocapril HCl	RAAS	343274	315905	343210	289662	253548	288025
PI-1840	Proteasome	310369	258615	307690	261057	277455	188499
Avobenzone	Others	333265	360333	384417	322089	288293	283687
Cysteamine HCl	Others	310570	340383	335534	241814	288327	288264
Ataluren (PTC124)	CFTR	313237	342117	251250	215625	261281	275267
Metronidazole	DNA/RNA Synthesis	355942	362700	316302	251581	315862	291210
Trametinib (GSK1120212)	MEK	306776	323871	361978	280384	268249	275034
TAPI-1	Others	279739	273069	298495	247000	210704	248702
Adefovir Dipivoxil	Reverse Transcriptase	313822	275166	292146	237058	249900	244368
L-Ascorbyl 6-palmitate	Others	314040	329852	322915	265096	271979	265470
Mefloquine HCl	Others	323138	379017	349783	261293	335777	276155
Benzoic Acid	Others	268627	312221	315907	218172	239006	287314
Bromfenac Sodium	COX	347321	362076	391544	283481	323773	307295
Oxytetracycline (Terramycin)	Others	365962	418988	383392	292081	325252	353227
Paeonol	MAO	358907	404969	390013	331394	320688	306689
Iniparib (BSI-201)	PARP	281573	267608	345838	237887	247528	258484
Amiloride HCl	Sodium Channel	321740	330941	370618	301791	312022	237121
IPA-3	PAK	296269	351709	337786	269854	271117	278866
LGK-974	Wnt/beta-catenin	325525	343658	342092	266477	269856	304831
Ambrisentan	Endothelin Receptor	357279	339431	344506	297875	303562	264842
Olopatadine HCl	Histamine Receptor	417545	321305	448864	341266	344357	302710
TH287	Others	203606	182171	246089	136807	217657	171343
Inosine	Others	283894	274522	248492	234568	209777	227272
Pramiracetam	Others	295045	328793	355856	254950	269360	291167
Asaraldehyde	COX	296910	306767	364097	288967	253426	263177
Sulconazole Nitrate	Others	248780	282223	263470	162092	270406	228821
GSK650394	Others	304432	296805	298775	256924	226911	265441
Aspartame	Others	418734	414070	481054	331759	373412	389256
Mesna	Others	287994	305289	356298	225211	298270	267757
Piperine	P450 (e.g. CYP17)	297711	291996	309314	268092	222712	258334
BV-6	IAP	200882	230106	294498	226605	196263	181754
Linezolid	Others	314892	341100	366527	298061	227776	326346
Estradiol Benzoate	Estrogen/progestogen Receptor	244218	278790	219210	101632	277472	239506
Ganetespib (STA-9090)	HSP (e.g. HSP90)	100056	152598	120376	121889	108038	81030
Procainamide HCl	DNA Methyltransferase,Sodium Channel	345947	364815	346815	300222	327255	254118
Nicotinic Acid	Others	291867	429833	328238	306024	307593	261611
AZD2461	PARP	277205	282673	309127	267401	202595	254511
AZD2932	VEGFR,c-Kit,PDGFR,FLT3	306143	286608	353044	225346	274541	288730
Pelitinib (EKB-569)	EGFR	331426	341498	393233	347650	290024	251429
Triciribine	Akt	326863	312949	378483	297984	217219	334101
Oleanolic Acid	Others	292952	304449	254943	243296	230909	236728
Diclofenac Sodium	COX	306501	308849	321036	283499	238092	259443
Tiotropium Bromide hydrate	AChR	273624	337499	299385	242142	268412	249184
Toltrazuril	Others	256722	306720	243860	194245	269090	210313
Axitinib	c-Kit,PDGFR,VEGFR	83150	105168	119682	89182	73537	94398
FIIN-2	FGFR	288713	236527	297325	241940	229211	215560
Cobimetinib (GDC-0973, RG7420)	MEK	324449	326335	367203	306611	276490	266884
Pravastatin sodium	HMG-CoA Reductase	319822	338978	312242	226221	288619	296120
WZ4002	EGFR	313217	275050	325482	256869	258387	247877
INK 128 (MLN0128)	mTOR	52798	53492	62361	43600	30567	66714
A922500	Transferase	298015	330627	261516	264148	234215	245279
Nifuroxazide	STAT	444419	368598	384958	350292	290404	360120
Xylose	Others	340483	361740	329702	269139	310239	283321
JNJ-7777120	Histamine Receptor	321246	340013	380236	245267	305054	320401
Penciclovir	Others	362808	418404	504828	341381	375610	358356
CP-724714	EGFR,HER2	321986	288040	334218	262356	259418	267863
S- (+)-Rolipram	PDE	251112	292206	307135	235504	196069	279634
Benzethonium Chloride	AChR	230076	240951	272535	179231	209526	233133
SH-4-54	STAT	283074	253589	324868	247543	271007	202036
Cabotegravir (GSK744, GSK1265744)	Integrase	263235	328652	366718	308182	252452	241294
b-AP15	DUB	54052	100075	83329	43691	75143	79817
Sclareolide	Others	353883	319560	309938	283026	275563	264159
PP2	Src	286484	339009	347875	253637	283933	276908
Nimesulide	COX	343311	347276	287156	263560	287007	267605
Sulbactam	Others	357092	351723	450301	317667	355137	297170
Tenovin-1	E3 Ligase ,p53	257510	224670	255597	160355	245402	211885
Lomeguatrib	DNA Methyltransferase	308470	313698	392746	366613	278566	204481
Vismodegib (GDC-0449)	Hedgehog/Smoothened	288815	283833	340932	208481	263074	293495
Etofibrate	Others	301497	314964	349474	203045	305701	300238
Calcitriol	Others	300473	263983	300117	237097	259109	228145
Tepotinib (EMD 1214063)	c-Met	345453	381956	368208	302191	312204	303555
Etodolac	COX	298202	285853	432574	311629	262171	278111
Mirtazapine	5-HT Receptor	324900	326373	275997	279054	210835	287279
JZL184	Others	288131	326235	311138	222557	305865	247343
VX-661	CFTR	316644	330793	310582	277500	258914	266607
ADL5859 HCl	Opioid Receptor	252194	196689	281593	197694	224024	190589
Levodropropizine	Histamine Receptor	300475	354999	305665	264348	265725	275583
Tipifarnib	Transferase	106747	167048	162627	99450	125994	140414
Vitamin D2	Others	277185	276963	296143	195976	262547	254361
Apatinib	VEGFR	345051	317816	326356	304037	238502	286853
Sinomenine	Others	358438	390521	349577	308957	281782	330622
AST-1306	EGFR	321100	237580	259941	223129	226052	237520
Artemether	Others	336863	393543	418956	291788	339249	333192
Splitomicin	Sirtuin	312378	332733	365372	304406	309066	234394
Lumiracoxib	COX	305318	293502	282177	204275	300656	234581
Capecitabine	DNA/RNA Synthesis	263960	307780	332969	275881	215292	268304
Cepharanthine	Others	261542	330063	359837	234639	265738	298400
Loperamide HCl	Autophagy,Opioid Receptor	344111	371404	386542	330598	288513	306155
Nepafenac	COX	280152	278261	265494	248163	211415	232203
Cilostazol	PDE	306951	339683	403590	324430	277612	279836
GDC-0152	IAP	276336	302212	267938	209378	219978	281530
Rosiglitazone HCl	PPAR	302790	346962	331941	273969	259188	291359
EHT 1864	Rho	265454	297607	380714	260254	336249	196354
Quizartinib (AC220)	FLT3	382432	332425	314475	329003	252540	283203
Fluvoxamine maleate	5-HT Receptor	300822	251003	305032	243658	255203	221080
Sparfloxacin	Others	325198	365116	290700	272425	267485	284412
GSK1059615	mTOR,PI3K	315034	310701	310442	289516	255816	241493
Nimodipine	Autophagy,Calcium Channel	392361	374602	330614	311286	316692	294523
Marbofloxacin	Topoisomerase	346178	322669	413181	356792	259785	292978
Calpeptin	Cysteine Protease	269975	282119	296559	270500	219310	223657
Bromhexine HCl	Others	319841	351910	344523	277248	291156	286553
Glyburide	Potassium Channel	317373	331147	336697	287018	251339	290537
Isoliquiritigenin	Others	365579	414140	454391	298744	389434	350161
Fingolimod (FTY720) HCl	S1P Receptor	273166	353412	364272	294291	287630	251909
Duloxetine HCl	5-HT Receptor	357342	447115	372875	401653	301197	288191
Caffeic Acid	Others	303451	347634	339092	266667	308660	258186
RBC8	GTPases RalA/RalB	283057	261319	293627	238115	268331	198976
Malotilate	Others	257482	250080	326590	204402	240559	257369
Apocynin	Others	293635	358748	375349	284923	297976	282434
Etizolam	Others	267174	335790	315065	250104	262250	260650
Bambuterol HCl	Adrenergic Receptor	344706	294638	311138	224907	271929	303576
Edaravone	Others	292971	266240	341779	241097	271173	246497
PF-3845	FAAH	417405	438729	436093	366664	359574	362270
Histamine 2HCl	Histamine Receptor	278628	372477	311478	232359	297155	281625
GNE-0877	LRRK2	279855	262409	299552	224164	247359	238066
Silodosin	Adrenergic Receptor	301164	326103	336191	270889	301026	240237
Aprepitant	Substance P	243748	286601	299302	229969	240939	228703
Oxiracetam	Others	323891	363459	383098	285710	304743	312266
Varespladib (LY315920)	Phospholipase (e.g. PLA)	256460	299926	301807	260416	225948	237375
A-769662	AMPK	375002	408019	499461	309828	379685	392119
Dydrogesterone	Estrogen/progestogen Receptor	339627	360316	380983	268141	303929	339767
Flumazenil	GABA Receptor	295311	309815	312240	285922	264659	223298
A-966492	PARP	329863	262889	291733	203459	285785	256981
(R)-Nepicastat HCl	Hydroxylase	361262	382318	371299	274485	300501	365921
LDK378	ALK	250799	347703	329124	231514	307264	244125
Azithromycin	Autophagy	306620	288283	315382	227015	241838	299451
FG-4592	HIF	269236	268785	308119	245637	204440	264258
GSK1904529A	IGF-1R	317727	288160	359541	273576	249465	292029
(-)-Blebbistatin	ATPase	326642	310800	286539	261450	264675	254068
Bilobalide	Others	357778	414206	422321	287509	321997	399137
Sulfisoxazole	Others	387050	458270	501471	360373	403237	373928
Solifenacin succinate	AChR	244201	275297	310465	147619	285325	268104
Sorafenib Tosylate	VEGFR,Raf,PDGFR	287595	276139	304458	209116	259974	264250
Pramoxine HCl	Others	354236	406064	318388	200784	390922	319510
Hydroxyurea	DNA/RNA Synthesis	349418	306325	356889	282931	264832	308240
Enoxolone	Dehydrogenase	311927	324126	335600	246956	299516	274920
Pentamidine	Others	250548	354221	351509	207507	293279	307639
Adiphenine HCl	Others	348018	317320	325699	262821	285708	289328
Nelarabine	DNA/RNA Synthesis	335676	236574	401580	280227	278183	265062
Z-FA-FMK	Cysteine Protease	272624	222431	242553	240089	165522	218115
Eprosartan Mesylate	RAAS	352174	334303	464695	257805	369521	346718
SB505124	TGF-beta/Smad	377372	330099	343532	263557	320088	306145
Acetanilide	Others	328545	387523	341598	323633	274174	297993
Lornoxicam	COX	373850	403276	438904	365075	305057	359831
Cyclobenzaprine HCl	Others	324751	336523	344518	297349	280678	273960
Cyclandelate	Others	292364	336817	326191	263958	274034	271353
Telatinib	VEGFR,PDGFR,c-Kit	300334	321424	326591	268400	276663	258370
GSK1838705A	ALK,IGF-1R	302456	346669	333146	275495	281466	275459
Alvelestat (AZD9668)	Serine Protease	266588	360235	342484	288187	230833	302431
JNK-IN-8	JNK	274597	341144	279965	211269	271043	276788
TAK-285	HER2,EGFR	292900	304394	358868	207523	335944	266887
UNC-2025	TAM Receptor,FLT3	235033	235429	242830	192122	190986	221507
Mifepristone	Estrogen/progestogen Receptor	305128	357244	362748	297988	282321	288985
AGI-6780	Dehydrogenase	306705	386167	321502	267093	321288	271920
Ki16425	LPA Receptor	385379	382929	360551	373745	295703	288379
LEE011	CDK	257313	234291	327221	276425	202511	216098
CORM-3	Others	330154	284873	387418	281599	323741	245818
Chlorprothixene	Dopamine Receptor	296035	334955	371002	253345	294606	302837
IOX1	Histone Demethylase	371955	416107	379733	363295	287648	340631
Tolnaftate	Others	323296	378691	334510	263872	274183	342079
Diosmin	Others	316977	382849	386932	278265	330266	314315
Sasapyrine	Others	281062	339346	311951	267807	277694	246324
FPH2 (BRD-9424)	Others	280072	274011	270972	252431	241114	207239
Erlotinib	EGFR	265644	274909	328954	267453	261160	210008
Serotonin HCl	5-HT Receptor	311766	281773	310289	279195	247526	241096
K-Ras(G12C) inhibitor 6	Rho	251908	295542	284266	251282	244196	211390
Santacruzamate A (CAY10683)	HDAC	257090	309925	315909	290790	264644	195119
Arecoline	AChR	351018	322128	373307	305192	261188	323388
Anidulafungin (LY303366)	Others	290304	272150	297597	223925	252500	254862
Rosiglitazone maleate	PPAR	373457	386846	356568	313846	283490	352516
Morin Hydrate	Others	324313	320986	318431	272145	286241	261534
ISRIB (trans-isomer)	PERK	257672	196495	348143	296304	165735	220591
Dirithromycin	Others	312829	291391	361955	259231	287250	275920
MM-102	Histone Methyltransferase	310718	361656	376661	302019	281252	310016
Phloretin	Others	317178	375534	360450	347163	252835	297261
Celecoxib	COX	268518	310253	319128	259024	245904	260349
TTNPB (Arotinoid Acid)	Retinoid Receptor	277067	296605	348756	240250	280411	265742
BIRB 796 (Doramapimod)	p38 MAPK	307721	353876	320444	254128	289947	293335
Semagacestat (LY450139)	Gamma-secretase	345476	353893	327093	265857	277235	332328
Sotalol	Adrenergic Receptor	329045	330769	314557	294519	295449	241188
Desvenlafaxine	5-HT Receptor	371789	404888	357205	280872	319560	366972
Arbutin	Others	306691	337871	450645	290603	337422	306444
CFTRinh-172	CFTR	313274	469133	412928	346539	355343	318052
MC1568	HDAC	314961	292786	292349	242647	284934	240477
Decitabine	DNA Methyltransferase	260694	271126	361126	258137	244724	259312
AZD2858	GSK-3	349918	378825	330550	353511	283838	266904
Sodium Tauroursodeoxycholate (TUDC)	Others	270950	278801	349557	274310	256053	237466
Rutin	Others	330358	448536	427572	400116	311112	318877
Tranilast	Others	292284	320887	342570	285612	251034	279637
Allopurinol	Others	369060	417648	443488	310277	385888	354831
Mechlorethamine HCl	DNA/RNA Synthesis	290539	299301	325573	274051	248927	259228
Bumetanide	Others	281001	308173	292389	271338	237451	244731
UNC0379	Histone Methyltransferase	312893	281258	266749	276164	213424	246774
Fluconazole	P450 (e.g. CYP17)	330562	338414	376288	318005	269118	307204
SU6656	Src	249548	257608	203977	177693	187057	243971
EPZ5676	Histone Methyltransferase	276573	309916	312181	247054	265840	256559
Idasanutlin (RG-7388)	Mdm2	294187	306426	315847	247795	255922	280989
ABC294640	S1P Receptor	298735	317639	337559	252618	298216	266087
Mevastatin	HMG-CoA Reductase	292631	343098	298032	220680	296109	283023
Trimebutine	Opioid Receptor	365172	291000	337631	263075	262898	325308
LY2811376	Beta Amyloid,BACE	340080	284929	310837	233717	288898	279455
Miglitol	Others	314758	368222	358828	312406	255220	325277
NPS-2143	CaSR	399348	480033	438833	356663	357708	415478
Endoxifen HCl	Estrogen/progestogen Receptor	218862	243480	288263	239705	230920	172782
Zibotentan (ZD4054)	Endothelin Receptor	285334	277100	294246	240872	233368	260162
WZ4003	AMPK	291750	360058	273560	293336	275651	224340
Hydrocortisone	Glucocorticoid Receptor	360583	362829	358609	265036	370949	291806
Cyromazine	Others	326224	361470	350559	292304	297257	300781
Isoniazid	Others	491681	356395	459204	343692	378507	399202
MI-2 (MALT1 inhibitor)	Others	259638	271994	317007	291206	231595	205261
Fluoxetine HCl	5-HT Receptor	277808	255392	316446	253963	253016	222321
Fluocinolone Acetonide	Glucocorticoid Receptor	184386	335101	385880	259720	260725	256785
Cladribine	DNA/RNA Synthesis	163911	105779	122485	90160	122232	124301
BMH-21	DNA/RNA Synthesis	260300	272178	341299	245494	268345	236507
Formoterol Hemifumarate	Adrenergic Receptor	252366	228414	316953	255530	216495	213107
Flutamide	Androgen Receptor	361096	371508	408056	325151	315806	338989
CRT0044876	DNA/RNA Synthesis	274096	244197	287603	199236	309239	184432
GNF-5	Bcr-Abl	263936	256254	277139	227757	214601	243345
Nelfinavir Mesylate	HIV Protease	358788	405182	353537	297144	343237	320972
PF-562271 HCl	FAK	307656	261434	336843	294966	274136	210364
Eltrombopag	Others	287601	333283	305191	214114	272978	309823
Ferulic Acid	Others	262953	257818	316218	216072	259560	244638
Dacarbazine	DNA/RNA Synthesis	287387	270596	328928	246093	250960	266369
Baicalein	P450 (e.g. CYP17)	309286	273988	346930	270252	256625	274117
VX-809 (Lumacaftor)	CFTR	355946	402483	341371	351981	283119	311985
Tyrphostin AG 1296	PDGFR,FGFR,c-Kit	352470	305489	375621	325801	306923	257431
Safinamide Mesylate	MAO	367675	402036	449066	394484	331312	324289
Vemurafenib (PLX4032, RG7204)	Raf	376107	354914	393698	319103	302635	347411
BMS-833923	Hedgehog/Smoothened	313806	356799	375304	280466	296282	324551
Vatalanib (PTK787) 2HCl	c-Kit,VEGFR	287934	252761	310786	220297	264279	249199
NPS-1034	TAM Receptor,c-Met	187268	195906	232347	159551	176632	194318
TAK-632	Raf	336286	342755	342491	281639	317480	281774
Bendamustine HCl	DNA/RNA Synthesis	296605	269796	340781	280511	242027	259923
Clarithromycin	P450 (e.g. CYP17)	301240	323332	324445	264986	279488	274075
Carteolol HCl	Adrenergic Receptor	269038	320947	386947	261942	289475	291422
PFI-4	Epigenetic Reader Domain	254196	281594	286554	255278	258095	196302
Triflusal	COX	357705	348313	354635	276817	324824	313903
Alizapride HCl	Dopamine Receptor	346585	323669	429092	260999	341469	346479
Isosorbide	Others	331539	403656	303004	252223	358260	285770
AZD1080	GSK-3	309303	360506	306390	288128	231118	323574
Benztropine mesylate	Dopamine Receptor	258714	224025	368195	210690	267842	256176
Icariin	PDE	268369	274319	299438	235755	227951	264171
Cinepazide maleate	Calcium Channel	288434	272769	253812	190267	270811	243553
Ospemifene	Estrogen/progestogen Receptor	270765	313557	297201	231945	219218	310996
GSK503	Histone Methyltransferase	282551	272184	340968	280149	313960	180594
Gynostemma Extract	Others	298586	331818	304470	267538	300826	240475
Thiabendazole	Others	286626	314233	305990	233047	242638	309041
Ivabradine HCl	Adrenergic Receptor	296020	314492	314557	281336	275827	243438
Ziprasidone HCl	5-HT Receptor,Dopamine Receptor	212202	252680	314176	254125	194624	225669
Tioxolone	Carbonic Anhydrase	316471	347768	353294	275101	321444	284327
Captopril	RAAS	283140	286195	287674	228425	256879	256651
PFI-2	Histone Methyltransferase	293046	284391	303339	262187	254552	245840
Tropisetron	5-HT Receptor	279376	336853	332551	270629	301639	249236
Everolimus (RAD001)	mTOR	158461	153560	190701	157280	142286	135904
PF-04929113 (SNX-5422)	HSP (e.g. HSP90)	148394	135765	139798	113683	119649	133927
DMH1	TGF-beta/Smad	288604	339933	315791	291950	257591	268627
E-64	Cysteine Protease	291396	258777	316114	269164	255584	225818
LY2157299	TGF-beta/Smad	343397	302105	325491	308526	257593	275258
Gossypol	Dehydrogenase	302303	325781	341621	249860	291874	298664
AG-14361	PARP	284590	371051	389848	297882	331533	276944
Entecavir Hydrate	Reverse Transcriptase	192948	245153	264165	200320	204765	203800
Isotretinoin	Hydroxylase	324203	336951	387561	317684	324499	267516
SB705498	TRPV	311009	316337	329412	220732	338392	270954
Chlorzoxazone	Others	304777	393666	343174	295508	319230	289066
BAPTA-AM	Others	245380	216606	289510	260848	215417	175961
(-)-Epigallocatechin Gallate	Others	299457	284871	335844	262568	283776	252410
Tigecycline	Others	370629	419310	392635	361018	295028	371491
Zebularine	DNA Methyltransferase	286627	295210	306402	259305	258723	254117
Sulphadimethoxine	Others	337045	388583	379967	283151	377665	300347
INO-1001	PARP	275103	215495	304352	223999	253825	213424
RITA (NSC 652287)	E3 Ligase ,p53	52380	67438	72129	38774	58619	69528
Oprozomib (ONX 0912)	Proteasome	16106	27181	29447	21389	17555	24308
DMXAA (Vadimezan)	VDA	299991	300731	330881	259127	276236	274900
Odanacatib (MK-0822)	Cysteine Protease	276537	254769	291429	288753	206892	220609
UNC1215	Epigenetic Reader Domain	315087	369121	275210	285437	240134	309700
Nexturastat A	HDAC	228804	230444	202382	176212	207981	191950
DASA-58	Others	287440	292245	398594	308092	306859	237012
Coelenterazine	Others	287687	305442	376464	321611	252338	270590
Tiplaxtinin (PAI-039)	Others	235404	243668	308453	227165	247985	210928
Zileuton	Others	270217	293081	352159	290104	279326	228231
BMS-794833	VEGFR,c-Met	378069	406935	452076	349670	383654	344709
Honokiol	MEK,Akt	293997	317032	326432	291469	264752	261114
Ethinyl Estradiol	Estrogen/progestogen Receptor	320267	315327	302596	260610	298263	259098
IWP-L6	Wnt/beta-catenin	292495	324509	354665	276907	310849	259696
Scriptaid	HDAC	224013	197983	230614	194171	192340	182750
Telotristat Etiprate (LX 1606 Hippurate)	Hydroxylase	299949	346135	365356	286614	279132	316623
L-carnitine	Others	275820	290204	289051	282595	218716	244827
Hyoscyamine	AChR	316838	290691	321437	169878	283735	357042
Noradrenaline bitartrate monohydrate	Adrenergic Receptor	369576	387303	384939	388541	327874	280014
Brivanib Alaninate (BMS-582664)	VEGFR,FGFR	262606	179799	291684	215602	221017	204211
Acipimox	Others	331178	271754	312616	278659	221305	299393
AZD6738	ATM/ATR	236207	224535	234407	201444	180360	225172
Ursodiol	Others	372719	392411	409138	298275	373481	353662
UNC1999	Histone Methyltransferase	321875	410205	412916	343343	315517	341558
Osthole	Others	353979	457249	437634	344503	399173	347671
Idebenone	Others	318717	279643	339821	273776	248839	297369
Cyclizine 2HCl	Histamine Receptor	361825	383908	373439	285277	366602	326323
Phenylbutazone	Others	274238	308564	341255	227659	283602	296517
5-hydroxytryptophan (5-HTP)	Others	320459	312879	322121	284040	288970	262280
Abscisic Acid (Dormin）	Others	286113	253241	297768	261515	266800	203658
SCR7	DNA/RNA Synthesis	304425	282031	310137	285062	266158	233395
Megestrol Acetate	Androgen Receptor,Estrogen/progestogen Receptor	236377	311682	466422	327345	227927	332569
Estriol	Estrogen/progestogen Receptor	379004	370509	333362	275639	324656	347631
Ibrutinib (PCI-32765)	BTK	349189	316460	361316	305244	300070	293766
K02288	TGF-beta/Smad	225731	194083	311492	214584	232813	192842
IU1	DUB	291411	347035	298177	255000	275711	289304
Avagacestat (BMS-708163)	Beta Amyloid,Gamma-secretase	306543	235175	243514	241037	222082	224449
CNX-2006	EGFR	299493	356153	319873	307375	275396	271643
Carvedilol	Adrenergic Receptor	295976	311059	306441	260170	274419	265503
Atracurium Besylate	Others	305957	326260	323531	291258	270419	275491
TG100-115	PI3K	291392	283408	326373	309105	231701	248580
Cefoperazone	Others	327164	359624	417670	326786	294440	346601
Cyclo (-RGDfK)	Integrin	242630	278350	288369	244860	251384	213022
Albendazole Oxide	Others	248046	239051	262072	207234	206179	243116
PF-431396	FAK	263393	272490	317055	259273	299749	188731
Erastin	Ferroptosis	297865	313372	286608	291721	248031	247584
Clindamycin HCl	Others	381723	383476	308610	317851	324352	299714
VU 0361737	GluR	343656	331777	329787	223770	334442	323690
Ganciclovir	Others	286664	250875	349854	246005	282947	249592
Phlorizin	Others	302916	276970	333348	269836	285943	245500
Tiratricol	Others	280274	352688	322912	269961	314928	253825
PF-00562271	FAK	310564	378746	375164	366365	301915	265744
Telbivudine	Reverse Transcriptase	232538	296215	280058	251206	216856	241829
Oleuropein	Others	359789	288531	366993	305587	312114	273669
Uracil	Others	354037	355796	357569	323874	282415	331119
Oxybuprocaine HCl	Others	280568	361733	280356	249534	277983	283163
Sodium Phenylbutyrate	HDAC	285451	317070	281656	250964	254671	271612
PHT-427	Akt,PDK-1	279213	249892	194380	222415	202089	211580
Cilomilast	PDE	285410	336374	320544	306456	262925	259148
Meropenem	Others	336109	356983	334011	362212	233219	307696
Ethacridine lactate monohydrate	Others	288973	328700	386778	282679	303379	297893
LAQ824 (Dacinostat)	HDAC	16020	29132	39075	33404	14351	26412
Oxaprozin	COX	289355	408254	383551	299418	316723	336086
Resveratrol	Sirtuin,Autophagy	279503	280920	302604	248003	286165	226072
SGC 0946	Histone Methyltransferase	268071	329112	386907	271700	263718	331780
Choline Chloride	Others	312814	271869	272739	220168	263665	272034
OSU-03012 (AR-12)	PDK-1	258351	289868	274092	248175	250280	226737
Sal003	Others	266453	255137	312136	270647	265583	199060
Levonorgestrel	Estrogen/progestogen Receptor	288178	315545	212384	241148	243199	235720
Stattic	STAT	295279	344930	366416	268036	275117	345034
Troxipide	Others	293793	299764	351161	279214	245398	309395
YO-01027	Gamma-secretase	191868	193445	210878	153851	200843	171759
3-Indolebutyric acid (IBA)	Others	315241	395552	441556	361198	329606	326755
CH5132799	mTOR,PI3K	297897	327488	352390	323346	274230	266037
Optovin	Others	253013	276426	361481	280978	242899	263646
Golgicide A	ATPase	293738	334694	332989	306076	264547	279338
Omeprazole	Autophagy,Proton Pump	329992	312633	417629	306820	277148	353631
Lamivudine	Reverse Transcriptase	261224	257094	281479	256606	230214	220794
Desloratadine	Histamine Receptor	262149	315047	311493	190603	347565	248732
GNE-9605	LRRK2	259568	260442	282597	258374	215594	236867
Ranolazine 2HCl	Calcium Channel	266301	282900	306935	233587	240113	284756
NSC 405020	MMP	327339	245048	275630	241824	304313	205158
Spectinomycin HCl	Others	279529	313273	305445	296955	240983	258295
Tebipenem Pivoxil	Others	371948	355834	357336	316221	322539	323196
AZD5363	Akt	51638	40499	63934	46257	48568	43533
Selumetinib (AZD6244)	MEK	230065	277113	288406	245280	238521	221595
Dolutegravir (GSK1349572)	Integrase	280250	326810	372453	251098	323523	294015
ORY-1001 (RG-6016)	Histone Demethylase	308713	264572	356300	289468	255453	279460
URB597	FAAH	352857	419952	361233	346807	321926	337324
AZD8330	MEK	411891	411835	447711	371149	373553	383257
XL335	FXR	268874	329490	292597	290070	270081	230760
CAY10603	HDAC	170721	143789	163749	155580	127065	141955
Enzastaurin (LY317615)	PKC	194779	234912	346439	220761	227890	240425
Fluvastatin Sodium	HMG-CoA Reductase	331817	340868	287496	280185	242853	329453
8-Bromo-cAMP	PKA	271748	228340	340628	251623	284015	210926
Dienogest	Estrogen/progestogen Receptor	263253	260535	277297	235722	233108	242779
Asenapine	Adrenergic Receptor,5-HT Receptor	263438	310203	307056	254105	230578	297921
Rivastigmine Tartrate	AChR	260958	300888	349334	253920	259252	296631
Articaine HCl	Others	235031	305040	289837	212547	275808	249382
Apremilast (CC-10004)	PDE	289421	332949	381638	322362	279777	290379
Yohimbine HCl	Adrenergic Receptor	316632	335969	333445	282204	291822	302843
Azomycin	Others	285653	336818	309308	289402	241971	297471
Ampicillin Trihydrate	Others	247574	268032	302693	223748	269758	234487
Nepicastat (SYN-117) HCl	Hydroxylase	281641	277863	295079	263032	219880	277501
Mdivi-1	Dynamin	248098	304140	314329	269489	252588	249172
MCB-613	Others	258709	262739	258621	215795	239441	239082
Skepinone-L	p38 MAPK	303780	346018	331210	306137	260167	307018
UNC2881	TAM Receptor	296756	340662	391095	270363	333730	311671
JIB-04	Histone Demethylase	85447	105682	74297	84105	73766	78471
Bromosporine	Epigenetic Reader Domain	287247	335145	375668	278859	280842	329175
Antazoline HCl	Others	323232	272379	319438	251023	303824	260229
4μ8C	Others	292716	415590	439956	317854	357669	347344
Ciprofibrate	PPAR	348721	382260	375405	330267	300919	354434
Doxylamine Succinate	Histamine Receptor	294346	302111	283640	247883	307794	228441
Ascomycin (FK520)	Others	272856	215318	281386	227379	228620	229801
Xylometazoline HCl	Adrenergic Receptor	275134	360411	325973	302689	277477	276779
VX-765	Caspase	339167	379804	392491	369008	291608	330051
Cyclophosphamide Monohydrate	Others	402299	456190	456451	386376	395423	390241
KU-60019	ATM/ATR	303437	318838	305424	224392	280210	322395
CW069	Microtubule Associated	305150	271098	327849	331943	237046	237332
Atropine	AChR	284601	270319	330893	312639	246453	231010
Cerdulatinib (PRT062070, PRT2070)	JAK	163450	170184	176997	130339	164631	160552
LCL161	IAP	278522	259557	311681	269394	264900	223864
Synephrine	Adrenergic Receptor	307694	373690	331568	325067	286924	293131
Palbociclib (PD-0332991) HCl	CDK	281133	234726	339470	230091	222539	311810
Deferasirox	Others	346166	320676	372132	286871	324634	317081
Tie2 kinase inhibitor	Tie-2	301292	335189	388147	291665	328352	295943
AZD9291	EGFR	335017	325271	348675	322326	265220	314648
Bleomycin Sulfate	DNA/RNA Synthesis	163356	224132	186944	157596	178402	177734
XL019	JAK	269410	327727	281760	265754	229312	290962
RGFP966	HDAC	284665	290585	334383	261109	266282	286154
Lomitapide Mesylate	Others	268938	245252	300792	237243	278634	213071
Trometamol	Others	367931	348163	438048	339706	309395	383251
Efaproxiral Sodium	Others	245342	351058	323012	249530	279650	293236
SB590885	Raf	329474	340722	360024	353177	294467	273984
SL-327	MEK	220345	285917	303140	243253	227349	253528
GDC-0879	Raf	257505	240596	312784	243870	218245	263484
Y-27632 2HCl	ROCK,Autophagy	305053	258799	391911	305056	263133	287945
VER155008	HSP (e.g. HSP90)	269349	269438	307746	241724	258385	258197
Tolperisone HCl	Sodium Channel	249453	335736	388822	262750	312093	297993
SB525334	TGF-beta/Smad	297835	294055	348748	277741	248441	316799
Lactulose	Others	285326	296439	272268	259945	222829	282756
Aciclovir	Others	354994	362977	399132	331655	343988	325727
Sotagliflozin (LX4211)	SGLT	225857	302886	335493	279080	274675	220991
STF-083010	Others	252394	240864	313939	264194	257509	202004
Phentolamine Mesylate	Adrenergic Receptor	358303	333516	414434	358602	357531	275881
Sulfasalazine	Others	326640	307626	301087	273648	286027	279172
ZM 39923 HCl	JAK	267902	294196	391050	295114	307265	253125
BI-847325	MEK,Aurora Kinase	250946	253000	315075	268691	246387	220279
Medroxyprogesterone acetate	Estrogen/progestogen Receptor	234138	234739	293143	265312	190771	228112
Furosemide	Others	309177	314970	351079	296142	324013	255781
Dalcetrapib (JTT-705, RO4607381)	CETP	323884	327196	339157	204600	328463	356683
SU5402	FGFR,VEGFR	264546	290334	301120	292740	277813	198838
Bicalutamide	Androgen Receptor	263720	243179	233433	182142	209396	273985
Mecarbinate	Others	298610	316242	336088	276497	264481	314078
LB42708	Transferase	122985	95626	99747	96265	110007	79989
Tianeptine sodium	5-HT Receptor	274269	277968	305048	244999	290646	235226
L-Thyroxine	Others	258116	250074	277947	257474	216897	232867
Naringin Dihydrochalcone	Others	253695	348575	320090	221575	297748	310728
Nystatin (Fungicidin)	Others	343090	326504	415865	349915	325972	301075
Elacridar (GF120918)	P-gp	281188	245463	344199	296327	269047	218775
U0126-EtOH	MEK	266977	301761	326594	290596	280242	235554
Tolbutamide	Potassium Channel	277742	305749	332094	294101	267158	263589
Pimobendan	PDE	257472	284555	307559	252604	245283	267766
Zotarolimus(ABT-578)	mTOR	174710	166265	192321	131527	169068	180182
RI-1	Others	268627	183660	312265	253549	225536	210235
Ginkgolide B	PAFR	309849	282042	277744	267691	246576	270125
ESI-09	Others	285775	317889	328885	308376	315856	217001
PFK15	Others	308684	390902	415837	385190	289718	331430
PCI-24781 (Abexinostat)	HDAC	122204	122575	185150	115798	115464	156640
AMG-517	TRPV	348475	442079	449294	344673	371216	402954
Estradiol	Estrogen/progestogen Receptor	424378	452376	376991	342682	383701	405893
L-Adrenaline	Adrenergic Receptor	276608	295998	364898	301573	262585	282875
Ritodrine HCl	Adrenergic Receptor	314745	295428	340177	297579	274034	287487
Dyngo-4a	Dynamin	319353	326320	351792	277735	326723	297350
Dexrazoxane HCl (ICRF-187, ADR-529)	Others	242688	285351	306947	282022	200607	272558
BPTES	Others	282877	270440	338282	261405	281533	263466
Quinapril HCl	RAAS	320442	284667	291324	278175	295365	237251
Methylprednisolone	Glucocorticoid Receptor	342450	366930	280804	268191	326378	301124
Isoxazole 9 (ISX-9)	Others	266235	196353	263847	254256	228730	174159
4E1RCat	Others	224345	244128	288233	211467	242278	230854
AC480 (BMS-599626)	HER2,EGFR	302191	361468	297041	301373	240178	327697
Benzbromarone	P450 (e.g. CYP17)	296461	347728	341018	338401	257355	295756
VE-822	ATM/ATR	365798	387972	393409	348014	364050	326114
Mycophenolic acid	Dehydrogenase	218771	226199	257596	257476	177067	201304
CCT129202	Aurora Kinase	282549	253092	299380	267204	256778	232284
Rosiglitazone	PPAR	274973	314877	338648	298160	279645	263375
Emodin	Dehydrogenase	301959	333811	324210	306920	271027	292018
Puerarin	Others	308879	377740	400860	337323	347687	300535
Dibutyryl-cAMP (Bucladesine)	PKA	268766	212727	299264	236200	232589	239051
Oxaliplatin	DNA/RNA Synthesis	136711	141114	164302	120807	138787	141425
Melatonin	MT Receptor	240631	217620	304170	244226	229512	217835
Y-320	Others	287303	276073	323581	291381	267427	245998
Deltarasin	PDE	281699	283396	269618	290034	232458	234948
BMS-777607	c-Met,TAM Receptor	298230	294642	326298	272214	293768	268108
Chlorpropamide	Others	326553	360245	374607	305493	329321	328444
Fidaxomicin	DNA/RNA Synthesis	320065	382321	349254	267443	333822	353507
Buspirone HCl	5-HT Receptor	283043	302525	351556	267060	311041	272907
Cinchophen	Others	270078	340014	300605	268903	267638	290719
TAME	APC,E3 Ligase	322188	399253	313796	318790	331918	289726
1-Hexadecanol	Others	395241	383287	359917	295224	408775	330213
Dorsomorphin (Compound C)	AMPK	320953	195058	353777	297881	264472	227866
Pizotifen Malate	5-HT Receptor	298782	258256	308735	278872	259628	248283
KN-93 Phosphate	CaMK	235462	273034	334296	265426	257550	243488
Nilotinib (AMN-107)	Bcr-Abl	287903	300895	351205	280807	276819	297434
SecinH3	hCyh,drosophila steppke,yGea2-S7	267212	251838	250361	253709	203417	242960
Apixaban	Factor Xa	358375	427345	424048	342379	365940	392669
Desvenlafaxine Succinate	5-HT Receptor	336429	336727	343556	236778	384868	303972
CL-387785 (EKI-785)	EGFR	244782	183812	294291	259128	166297	232841
HJC0350	Others	288474	228244	321293	262171	266115	234912
Acetylcysteine	Others	308531	345672	348924	312245	314150	287390
Ifosfamide	DNA/RNA Synthesis	269661	257910	298536	258394	279485	215028
Veliparib (ABT-888)	PARP	257600	367077	355343	346563	219545	327201
AG-18	EGFR	276429	241943	264345	232468	247886	233110
HTH-01-015	AMPK	254654	235998	278204	220979	208211	271745
Labetalol HCl	Adrenergic Receptor	307882	329482	370699	278033	330388	310590
Sulfamethoxazole	Others	360316	364980	356323	369296	271510	345278
Phenazopyridine HCl	Others	277186	273945	304815	236421	285752	258418
BMS-345541	IκB/IKK	270639	325414	294831	283730	302908	226158
Rufinamide	Sodium Channel	299151	329142	360278	313112	260692	328143
Tenoxicam	Others	342153	358588	409296	324268	336466	352526
Iloperidone	5-HT Receptor	380101	378079	434254	362333	353468	372852
Broxyquinoline	Others	333009	338635	403214	331461	311652	338259
OSI-906 (Linsitinib)	IGF-1R	364948	237263	431265	313109	312175	318624
Poziotinib (HM781-36B)	EGFR	186807	198461	219422	229332	150801	172177
Dextrose	Others	410817	408205	386183	344815	389086	366959
GW2580	CSF-1R	336133	305565	344729	296446	337238	267543
Vildagliptin (LAF-237)	DPP-4	287240	299551	365797	177560	349278	343479
Oxytetracycline Dihydrate	Others	290301	312595	338504	280621	282004	297550
Phenytoin sodium	Sodium Channel	285703	328218	311263	314310	276007	255093
Isoconazole nitrate	Others	290635	372009	346622	254850	341034	326435
VR23	Proteasome	280637	249187	303647	238439	299977	223364
Adrenalone HCl	Adrenergic Receptor	375739	357341	349539	275225	312888	401491
BMY 7378	5-HT Receptor,Adrenergic Receptor	314225	328083	368144	309484	310988	303186
Itraconazole	P450 (e.g. CYP17)	273112	255081	336422	213156	276270	301136
GSK429286A	ROCK	256665	260614	334474	253080	245062	280915
Mexiletine HCl	Sodium Channel	292019	270016	253326	212333	246655	286804
Chloroambucil	DNA/RNA Synthesis	290192	288107	313029	254822	273435	287063
Deoxyarbutin	Others	304829	279022	302050	308543	247836	253992
CNX-774	BTK	285852	309392	294907	269262	270064	275255
10058-F4	c-Myc	334609	369990	347534	343166	288610	331237
Carfilzomib (PR-171)	Proteasome	9128	17285	13733	8989	14788	12969
AEBSF HCl	Serine Protease	228525	250060	293022	280708	221357	204221
PU-H71	HSP (e.g. HSP90)	107291	123457	169593	113617	134312	118644
Thiamet G	Others	355610	383839	366535	310762	371205	330747
WYE-354	mTOR	260918	283460	284416	262386	201081	295915
Elvitegravir (GS-9137, JTK-303)	Integrase	340460	315400	340419	311199	306607	295122
E3330	DNA/RNA Synthesis	276667	272816	285876	254957	277668	233001
BRL-15572	5-HT Receptor	360070	321857	391356	378572	297560	307685
Torin 2	mTOR,ATM/ATR	44132	60014	58835	56497	47456	45449
SKLB1002	VEGFR	331130	275311	267907	272513	270766	258264
Vidofludimus	Dehydrogenase	300407	346211	344456	281764	289179	337994
BLZ945	CSF-1R	249807	240231	280247	228415	226314	251744
Ulixertinib (BVD-523, VRT752271)	ERK	272214	259313	301451	273945	264286	225749
Moxifloxacin HCl	Topoisomerase	288333	336422	303292	299931	273436	277876
Protionamide	Others	312608	418751	334598	294099	328292	355490
Zonisamide	Sodium Channel	274687	253535	327777	259413	260708	265460
Phenylephrine HCl	Adrenergic Receptor	276268	333330	296662	302118	258126	271470
(6-) Aminocaproic acid	Others	252746	291431	318681	288964	260734	242387
Diltiazem HCl	Calcium Channel	320944	338422	317336	253230	327378	316096
Org 27569	Cannabinoid Receptor	299249	278392	306893	288664	256408	267106
RG2833 (RGFP109)	HDAC	300655	293416	307322	244937	266321	316581
XEN445	Others	260945	227833	339641	284356	258683	217809
CGK 733	ATM/ATR	287382	336356	296714	301706	263314	280497
BRD73954	HDAC	267840	208462	303620	232352	236544	247570
Levosimendan	Others	341843	380442	374134	373000	322942	311278
Quinine HCl Dihydrate	Potassium Channel	402909	426237	362052	364708	387791	342069
Sitagliptin phosphate monohydrate	DPP-4	336054	289541	316166	197469	337747	330221
Vortioxetine (Lu AA21004) HBr	5-HT Receptor	299364	304277	324036	316612	299578	236443
CYC116	VEGFR,Aurora Kinase	303807	285111	312387	251900	322600	254010
ZCL278	Rho	309887	300160	352221	329373	292148	263468
SMI-4a	Pim	262137	237089	301868	268323	264421	204068
Cyclo(RGDyK)	Integrin	304664	247573	236856	252062	269394	204354
Staurosporine	PKC	9555	7239	12196	8095	9809	8762
Topiramate	Carbonic Anhydrase	386938	409300	402478	361606	379057	362050
Fluticasone propionate	Glucocorticoid Receptor	395505	397207	420639	396414	368998	351065
AZD1981	GPR	297296	367983	399630	333811	319237	326968
Budesonide	Glucocorticoid Receptor	309987	301592	298346	296746	261744	279174
MHY1485	mTOR,Autophagy	241383	227579	307792	273471	221505	220145
Deoxycorticosterone acetate	Others	234055	290222	266563	233076	259496	235903
Ondansetron HCl	5-HT Receptor	397271	392064	380999	363597	348991	365952
PCI-34051	HDAC	371523	351654	325870	306377	306600	353873
NLG919	IDO	282995	306857	336160	342528	240072	271514
MS436	Epigenetic Reader Domain	329113	421078	364409	319248	359725	349116
LDE225 (NVP-LDE225,Erismodegib)	Hedgehog/Smoothened	318053	301144	333837	303902	309635	265602
GSK126	Histone Methyltransferase	250689	237212	279714	221966	231392	255182
Sodium Danshensu	P450 (e.g. CYP17)	265103	290635	382369	278965	287770	299345
Tenofovir	Reverse Transcriptase	324544	355196	324999	312526	279377	335996
UNC0631	Histone Methyltransferase	235507	243913	278445	231129	277947	190978
K-Ras(G12C) inhibitor 9	Rho	262830	243894	271610	241657	211789	265718
Masitinib (AB1010)	PDGFR,c-Kit	233320	286561	325182	275774	251256	254186
G007-LK	PARP	311050	364785	314289	298201	307260	310060
RepSox	TGF-beta/Smad	266200	279828	361510	264422	248534	326388
ONO-4059	BTK	292405	212744	286498	267278	252707	212267
Bindarit	Others	237600	269557	213958	192870	254669	219752
Dropropizine	Others	322820	341754	342237	309512	306646	315993
Salmeterol Xinafoate	Adrenergic Receptor	266455	300621	302432	277310	266080	261760
Flunarizine 2HCl	Calcium Channel	266464	298526	260115	259889	231314	273046
Carprofen	COX	267178	271954	291502	251539	219125	299383
Isovaleramide	Dehydrogenase	307851	328176	366641	230067	365144	335229
AG-490 (Tyrphostin B42)	JAK,EGFR	351617	224275	394155	301297	264848	334318
Tolazoline HCl	Adrenergic Receptor	318067	293492	300764	286776	287220	273237
Dynasore	Dynamin	281803	244063	315920	306070	244417	231618
Orlistat	Others	302743	304685	384716	254034	322994	344859
LDC1267	TAM Receptor	206348	199860	274025	240436	248187	143443
Clorsulon	Others	428978	452577	371464	366577	424772	372986
Clevidipine Butyrate	Calcium Channel	382692	394325	441757	367601	349792	415198
TCID	DUB	317331	344664	353912	273170	351541	319417
Chromocarb	Others	314047	343003	333313	266295	351887	302209
Piroxicam	COX	378054	395444	366556	350772	336332	372623
HPOB	HDAC	311364	325646	323271	312990	322483	257206
ML323	DUB	241037	246084	282345	271393	254348	189572
BQ-123	Endothelin Receptor	299969	259801	320357	315133	294640	208555
PD123319	RAAS	270657	305419	315382	314635	260694	254043
Phosphoramidon Disodium Salt	Others	250673	250312	273856	271864	215698	233615
Candesartan Cilexetil	RAAS	292539	363697	336196	298922	322182	302647
DBeQ	p97	316410	338988	351943	351742	285318	300627
Cediranib (AZD2171)	VEGFR	237126	288396	271978	262491	212821	267661
AG-1024	IGF-1R	239123	280732	284105	275409	194431	279598
Flucytosine	Others	284573	282628	293571	253383	288599	260458
PHA-665752	c-Met	288767	301087	343309	263970	275587	330465
AZD7545	Others	263244	244697	263241	243590	232765	242951
ABT-263 (Navitoclax)	Bcl-2	208396	283742	292051	216947	175239	339380
TAK-700 (Orteronel)	P450 (e.g. CYP17)	269671	291293	291642	267502	279732	248205
Pracinostat (SB939)	HDAC	104103	162210	160159	146870	134077	117014
KC7F2	HIF	250475	247077	220417	231976	221855	216399
Cisatracurium Besylate	Adrenergic Receptor	359306	352902	372376	341639	345864	325290
Purvalanol A	CDK	269742	241399	286401	271286	245828	227970
AZD3264	IκB/IKK	270131	214966	253831	273186	256202	161199
Repaglinide	Potassium Channel	390222	379416	369692	403312	304760	357147
Felbamate	Others	263460	307363	306192	258133	281276	280830
Dinaciclib (SCH727965)	CDK	10828	16643	18253	10448	10392	21983
(+)-Usniacin	Others	317032	378516	360594	312545	335975	340678
Flurbiprofen	Others	281322	297335	336931	270263	294177	293157
SBC-115076	Others	242318	315590	337066	302007	266943	269503
Metoprolol Tartrate	Adrenergic Receptor	352845	337883	341515	282764	378740	305775
PX-478 2HCl	HIF	293524	229300	275254	235170	299990	212907
NU1025	PARP	258158	232242	285466	224829	256526	246151
SSR128129E	FGFR	300842	339309	304472	302643	312956	270966
Tranylcypromine (2-PCPA) HCl	MAO	219822	305507	274411	238710	241475	270411
EHop-016	Rho	289747	278517	274572	245492	276102	269652
Gliclazide	Potassium Channel	342470	380594	337917	320787	350775	324667
Cytisine	AChR	290767	307736	369608	273425	313989	321650
Gimeracil	Dehydrogenase	354901	315155	462328	346487	371587	345832
Amprolium HCl	Others	312362	296626	325480	273488	294510	310010
TIC10	Akt	286785	253497	294343	287642	262964	233985
GDC-0623	MEK	261223	229213	331518	337322	209838	225546
Afatinib (BIBW2992)	EGFR,HER2	276035	237898	304593	269970	205627	294104
Mosapride Citrate	5-HT Receptor	228233	281028	284329	292179	195531	258864
Carbamazepine	Sodium Channel,Autophagy	274238	338243	354862	292864	312568	304870
Orotic acid (6-Carboxyuracil)	Others	342441	312235	320809	302894	303207	312334
Benidipine HCl	Calcium Channel	308890	263672	325840	298530	273951	273859
Lonidamine	Others	352963	400704	344325	332841	344593	357106
LDN-57444	DUB	261157	321512	394271	330477	285695	304589
SANT-1	Hedgehog/Smoothened	412583	374607	334701	333337	379755	344434
Bexarotene	Retinoid Receptor	284444	328006	365866	318932	276936	326484
SB-3CT	MMP	226557	237455	294265	237082	275193	203099
Forskolin	cAMP	285121	277718	352028	296627	274805	291809
Quinacrine 2HCl	Others	294897	297172	279363	243142	293224	286131
Ferrostatin-1 (Fer-1)	Ferroptosis	366710	418177	361721	350450	356448	375418
UK 383367	Procollagen C Proteinase	290487	292057	259249	263665	229748	301379
NU6027	CDK	294815	330468	351515	315037	296607	310890
INH1	Microtubule Associated	237123	233260	314562	230862	287731	223076
Kartogenin	TGF-beta/Smad	260228	243922	328105	249494	286665	250377
Aliskiren Hemifumarate	RAAS	289775	355827	324149	288336	331969	297312
Pimasertib (AS-703026)	MEK	392652	298036	385281	371110	311629	335618
STF-31	Others	236706	263240	214850	208195	266591	201851
(S)-crizotinib	Others	242751	233578	302654	226641	281327	230281
Acitretin	Others	282778	226202	317490	284274	229964	269097
AZD3514	Androgen Receptor	215435	279933	286448	289807	222928	228339
Danoprevir (ITMN-191)	HCV Protease	297131	319038	312379	321344	274053	285165
Benazepril HCl	RAAS	334407	320544	361858	337085	351345	275951
PF-543	S1P Receptor	325332	308385	371921	287336	326737	339916
Tetracaine HCl	Calcium Channel	295845	313871	437059	320961	321164	351217
Levosulpiride	Dopamine Receptor	375854	348395	351185	320775	325509	374738
Losartan Potassium (DuP 753)	RAAS	271281	270164	407917	351467	253279	297698
Glimepiride	Potassium Channel	271603	261231	434207	361917	281492	276116
Betamipron	Others	270539	385908	330930	267895	341591	329820
TSU-68 (SU6668, Orantinib)	PDGFR,FGFR,VEGFR	290463	346105	336133	308309	272087	345220
SP600125	JNK	364279	331945	420303	325661	392980	343849
CZC24832	PI3K	336756	360339	425344	337676	364872	365590
Anacardic Acid	Histone Acetyltransferase	267172	226929	321517	299643	268854	207813
ML324	Histone Demethylase	266343	384473	361467	327892	317542	318198
Bergapten	Others	327796	373819	370277	296736	354043	370474
GSK J4 HCl	Histone Demethylase	288025	362879	336783	304200	342395	295345
PF-03084014 (PF-3084014)	Gamma-secretase	240300	240649	325829	261894	299757	207810
Dinitolmide	Others	262352	339282	306256	249897	291308	324794
Lapatinib (GW-572016) Ditosylate	EGFR,HER2	279618	177395	354325	248834	289737	235629
Flumequine	Topoisomerase	275262	326392	229394	210494	298412	284264
Obeticholic Acid	FXR	250708	226743	288116	236590	270141	223999
SKF38393 HCl	Dopamine Receptor	231810	218107	277617	229557	222764	242119
Cyproheptadine HCl	Histamine Receptor	346558	375354	451225	328942	413772	377602
PF-04620110	Transferase	210457	241004	241321	214692	221773	225133
Diacerein	Others	329587	384314	381897	362862	339249	344715
Favipiravir (T-705)	DNA/RNA Synthesis	254284	260554	278158	246695	284135	227176
VX-680 (Tozasertib, MK-0457)	Aurora Kinase	362967	261992	358836	336887	261895	341728
Doxofylline	PDE	280003	373878	421216	358230	352405	317412
EPZ015666	Histone Methyltransferase	237345	265422	282261	247780	264299	238644
Monobenzone	Others	280725	291934	350240	255949	306555	320135
Bupivacaine HCl	Sodium Channel	301321	369031	363702	317882	328126	343048
O4I2	Others	288005	220522	288302	256577	249436	256301
Mesalamine	IκB/IKK	280600	271659	284272	254924	266499	279260
LMK-235	HDAC	150383	159247	166272	188841	135720	131064
Chlorothiazide	Others	282146	298403	317829	306023	279276	274848
Gatifloxacin	Topoisomerase	311217	284664	414853	311243	284001	372877
KNK437	HSP (e.g. HSP90)	284310	167509	334634	246307	267211	239811
Timolol Maleate	Adrenergic Receptor	242034	297386	312668	223882	296892	295520
NVP-AEW541	IGF-1R	250599	280621	321518	245003	250497	321670
Sulfaguanidine	Others	295453	343808	337431	288073	298033	350487
VU 0364439	GluR	256075	246346	294915	248784	290600	226127
QNZ (EVP4593)	NF-κB,TNF-alpha	233772	229657	234079	212608	242282	215009
FPH1 (BRD-6125)	Others	277998	265534	305085	264578	349857	200683
Amfenac Sodium Monohydrate	COX	284279	301166	339489	285126	298664	304664
Azaperone	Others	337332	408694	362400	303389	327078	434841
LDC000067	CDK	228232	212186	303678	212526	308683	194047
TWS119	GSK-3	343292	388288	285031	304109	340397	333027
Pioglitazone HCl	P450 (e.g. CYP17)	304580	350665	299689	338161	285423	294846
Hesperadin	Aurora Kinase	296932	272033	267637	277905	263065	264139
Nintedanib (BIBF 1120)	VEGFR,PDGFR,FGFR	296661	295455	321267	289682	278379	311024
OG-L002	Histone Demethylase	298566	298136	287094	263782	281996	304902
Vandetanib (ZD6474)	VEGFR	335089	324613	501427	398655	340668	378363
Triptolide (PG490)	Others	16133	13032	11843	11799	9606	18077
Pacritinib (SB1518)	FLT3,JAK	213720	65052	215427	161124	183216	131689
OF-1	Epigenetic Reader Domain	241214	279040	281708	309397	264549	198543
Tariquidar	P-gp	284117	239729	285346	255574	298969	225605
BAF312 (Siponimod)	S1P Receptor	294369	307881	300328	291074	279128	300056
GDC-0941	PI3K	48257	72489	63213	57281	56640	63474
PF-04418948	Others	333236	389540	367598	327540	350378	373592
OSI-930	CSF-1R,VEGFR,c-Kit	292614	288100	349050	310038	287404	299240
TIC10 Analogue	Akt	321338	314367	301485	302444	316679	285262
Ruxolitinib (INCB018424)	JAK	305759	306634	328204	280240	304498	323012
PJ34 HCl	PARP	262140	345955	369256	331651	319420	292727
AT13387	HSP (e.g. HSP90)	135779	149734	137046	140557	111729	155990
CB-839	Others	163865	181628	286357	230398	214651	165479
CGP 57380	Others	320938	291600	287346	354932	257909	256820
PD0325901	MEK	268928	287091	302151	246398	262877	320286
Alfacalcidol	Others	272045	295052	296653	291282	282067	261759
Tasisulam	Caspase	298587	345706	347583	375348	275065	308629
AM1241	Cannabinoid Receptor	327201	286114	340569	275818	319414	327482
Tizanidine HCl	Adrenergic Receptor	327453	328792	358431	355606	256376	369978
GSK3787	PPAR	307502	228980	301924	303955	244323	263638
Flufenamic acid	Others	302351	345908	329844	311531	310875	325738
OTX015	Epigenetic Reader Domain	99018	101168	97979	82263	99796	106989
YH239-EE	Mdm2	223532	243444	301755	215332	322874	207363
Necrostatin-1	TNF-alpha	267502	251255	324753	282784	295747	239671
Adapalene	Retinoid Receptor	251291	271789	230314	222346	272636	235921
Rocilinostat (ACY-1215)	HDAC	266920	235280	265969	287994	242531	215250
Triapine	DNA/RNA Synthesis	250208	227546	228648	232305	250632	203193
Erythritol	Others	229076	260912	308533	246321	248467	280825
SF1670	Others	245868	330720	376820	290059	329524	306664
TG003	CDK	286358	375475	383389	348382	344730	323203
A-438079 HCl	P2 Receptor	248245	225949	305081	214302	293915	249846
AZ5104	EGFR	297837	262985	368692	316946	254851	332804
Pranlukast	Others	288051	311865	327929	316381	298476	288134
ZM 323881 HCl	VEGFR	263539	314320	255377	199571	302228	309470
SC79	Akt	244520	272491	254309	261867	276513	212921
AMI-1	Histone Methyltransferase	286893	255387	290068	294563	268327	247896
Propylthiouracil	Others	308303	344976	342561	321207	299962	349289
Nutlin-3b	Mdm2	239679	222758	321177	247518	255119	261133
Tubastatin A	HDAC	276146	189670	269573	253340	241562	222709
Quisinostat (JNJ-26481585)	HDAC	15072	23786	29172	21878	28265	16255
Ketotifen Fumarate	Histamine Receptor	362161	375850	375252	319957	395242	372199
Bacitracin	Others	267801	277934	292463	230210	278154	311035
Fluorouracil (5-Fluoracil, 5-FU)	DNA/RNA Synthesis	313762	301412	353666	303806	298769	344660
Marimastat(BB-2516)	MMP	261109	276151	316286	260730	297950	275894
Almorexant HCl	OX Receptor	321073	324457	267164	331941	287282	273328
6H05	Rho	261942	314918	280452	244366	305420	288719
LY2228820	p38 MAPK	205144	240066	233400	228940	211747	223666
TAK-438	Potassium Channel	282639	225787	313977	252009	305022	248517
FH535	Wnt/beta-catenin,PPAR	212124	237319	273333	291342	261367	155355
Combretastatin A4	Microtubule Associated	26142	26826	37623	33987	29652	25215
GSK2656157	PERK	233686	310437	311273	273870	287726	277476
JSH-23	NF-κB	281184	220133	242297	252727	220525	256249
Brompheniramine hydrogen maleate	Histamine Receptor	292157	356149	411077	318084	345840	375417
CPI-360	Histone Methyltransferase	275560	230560	284229	288129	271803	216108
Nicardipine HCl	Calcium Channel	270777	285957	303912	253755	293881	297454
Oxcarbazepine	Sodium Channel	297986	307234	275289	313496	259235	292871
Acemetacin	COX	378401	396834	411021	375314	423901	368475
PYR-41	E1 Activating	352839	431593	386281	382888	368292	402072
M344	HDAC	175776	225377	225437	173056	195242	248986
NSC 23766	Rho	256904	281016	256273	297698	261303	224013
Epalrestat	Others	358795	334850	359106	297557	384486	356988
EPZ-6438	Histone Methyltransferase	335693	317330	324661	297679	302127	365487
TCS 359	FLT3	255795	241914	305191	293337	268013	231959
R406 (free base)	Syk	352767	337501	383855	307427	363645	390573
Oxfendazole	Others	310924	345357	316461	335397	321043	305097
Tretinoin	Retinoid Receptor	330177	275232	305001	315058	291883	293548
KN-62	CaMK	250543	260459	326645	321439	235352	272111
Mycophenolate Mofetil	Dehydrogenase	205293	200313	234247	186956	203056	243494
Dicloxacillin Sodium	Others	243352	245028	290583	162035	344446	265186
NMDA (N-Methyl-D-aspartic acid)	GluR	288281	266223	339112	291775	326679	266835
SBE 13 HCl	PLK	231654	225047	291486	240139	273654	227689
Berberine HCl	Others	235941	265684	317834	301697	269923	240622
Imatinib Mesylate (STI571)	c-Kit,Bcr-Abl,PDGFR	322715	147749	426184	305281	261100	323612
Epacadostat (INCB024360)	IDO	253430	253525	285154	268203	280187	238329
Xanthohumol	COX	230138	288994	200495	223228	285616	206993
T0901317	Liver X Receptor	237965	396436	286964	305161	278848	335375
Verapamil HCl	Calcium Channel	292854	297576	313169	273347	339704	288707
NVP-BHG712	Raf,Bcr-Abl,Src,Ephrin receptor	215546	264524	276897	244715	266555	244165
HO-3867	STAT	250017	222065	331548	233288	340635	229440
Rotigotine	Dopamine Receptor	260075	310199	367472	280732	273726	382981
Prasugrel	P2 Receptor	295806	275290	302398	280252	301372	291709
KW-2478	HSP (e.g. HSP90)	116905	178121	196977	165533	169186	157305
DAPT (GSI-IX)	Gamma-secretase,Beta Amyloid	322651	331503	335269	321342	318291	349878
Gefitinib (ZD1839)	EGFR	287856	186358	330400	222782	280136	301784
PFI-3	Epigenetic Reader Domain	308322	388191	338004	334536	357631	343747
SBI-0206965	Autophagy	270999	217337	320803	271798	266348	272346
Climbazole	Others	315615	303402	333685	317845	282192	355426
KU-55933 (ATM Kinase Inhibitor)	ATM/ATR	263229	234398	297192	245944	274209	277143
BS-181 HCl	CDK	315408	310181	339090	312560	373581	282648
Alisertib (MLN8237)	Aurora Kinase	294872	187350	317644	294992	222911	285481
PP1	Src	272786	227194	275519	289200	281181	209338
GDC-0349	mTOR	117163	100768	109561	109235	108759	111367
C646	Histone Acetyltransferase	255068	325482	360206	272421	353053	320865
Bikinin	GSK-3	279081	237382	266127	264102	275731	247994
L-685,458	Gamma-secretase	244941	267887	238785	249707	282434	224512
Roflumilast	PDE	313544	291584	346387	291954	300597	365541
URMC-099	MLK,LRRK,Abl,VEGFR/FLT	238317	233711	243985	240802	270828	210050
Detomidine HCl	Adrenergic Receptor	335410	333843	424939	335906	374120	393523
XL147	PI3K	246477	239937	268577	252975	257691	251264
Liproxstatin-1	Ferroptosis	250070	222251	272542	255361	275520	221451
(+)-JQ1	Epigenetic Reader Domain	106962	111496	107986	115409	94078	120282
Lopinavir	HIV Protease	228333	282507	330966	288136	254476	308069
GSK-LSD1 2HCl	Histone Demethylase	241087	246255	307340	311095	216277	276110
AGI-5198	Dehydrogenase	352419	346591	287958	325163	327709	347464
RVX-208	Epigenetic Reader Domain	267224	350692	392350	326213	337597	360552
Spautin-1	Autophagy	226851	222856	234466	189079	286776	218072
BMS-536924	IGF-1R	290079	194892	331973	292049	241349	295817
SKI II	S1P Receptor	288190	338596	304114	309685	309209	326829
ABT-737	Bcl-2,Autophagy	300284	235677	254072	304818	209647	288807
PA-824	Others	285222	285974	287240	250536	250913	371566
Rigosertib (ON-01910)	PLK	23197	39529	36161	22718	42255	35671
SRT1720	Sirtuin	280519	257395	287033	282223	283679	274429
GSK2578215A	LRRK2	274022	264665	238001	282425	221176	287625
XL888	HSP (e.g. HSP90)	128195	153140	139550	154033	150300	124761
BG45	HDAC	246554	172477	305288	216839	257398	264464
Trelagliptin	DPP-4	250191	213137	265422	237862	243661	261962
WY-14643 (Pirinixic Acid)	PPAR	287677	142863	323130	240261	278023	251017
ABT-199 (GDC-0199)	Bcl-2	253762	216699	248045	240458	296798	196646
D 4476	Casein Kinase	257238	269989	301071	286309	339128	221311
SAR245409 (XL765)	PI3K,mTOR	244921	259104	333006	236353	317264	303838
Clopidol	Others	250519	365834	293632	278085	312594	341910
Amuvatinib (MP-470)	FLT3,PDGFR,c-Kit	274177	315161	328393	311506	293854	335408
VS-5584 (SB2343)	PI3K	43145	63277	59551	45466	58787	65902
JNK Inhibitor IX	JNK	269772	213429	270711	258547	278683	236314
Plinabulin (NPI-2358)	VDA	20451	41807	36330	38245	33621	29301
Telaprevir (VX-950)	HCV Protease	260496	317066	278628	314848	245697	318400
Vorinostat (SAHA, MK0683)	HDAC,Autophagy	153250	163496	195931	174596	178107	173905
CP-673451	PDGFR	246762	345622	388318	330264	318754	358657
Voglibose	Others	253208	297495	265615	218913	364677	256251
RO5126766 (CH5126766)	Raf	330949	317847	313954	361709	341657	287263
Benzydamine HCl	Others	253679	313251	324378	280177	358981	278501
UPF 1069	PARP	234458	268147	297191	249644	318921	254883
CPI-203	Epigenetic Reader Domain	102749	102563	97668	95106	101135	115850
WS3	IκB/IKK	15284	11774	18389	17135	15396	14288
Chloroprocaine HCl	Others	289357	317537	284419	340625	282305	296154
Liothyronine Sodium	Others	252241	258080	306907	302748	242922	297168
TMP269	HDAC	336163	333380	374586	366840	344373	367310
Phenytoin	Sodium Channel	335746	348358	364659	398342	348372	336738
Acarbose	Others	273034	262614	287256	267433	314651	268274
GSK690693	Akt	38411	58701	59336	48486	56133	57106
Olaparib (AZD2281, Ku-0059436)	PARP	232386	230309	234698	262736	223280	235106
Wnt-C59 (C59)	Wnt/beta-catenin	276796	279066	318476	292463	274035	338188
17-DMAG (Alvespimycin) HCl	HSP (e.g. HSP90)	119735	72124	101028	90737	84704	128010
Pilaralisib (XL147)	PI3K	193779	251140	279839	268274	275194	207485
Motesanib Diphosphate (AMG-706)	PDGFR,VEGFR,c-Kit	255550	140823	307158	252632	233270	243939
Tadalafil	PDE	250560	238016	325234	306090	267804	270491
Oligomycin A	ATPase	168312	148847	191866	203822	164015	160696
Ivacaftor (VX-770)	CFTR	267225	186140	331122	257239	281918	276258
A-1210477	Bcl-2	238130	253051	304427	318850	297482	212023
FRAX597	PAK	308875	346681	414304	307443	397749	409690
Cyclosporin A	Others	202413	205036	162810	214515	172963	207236
Pyridostigmine Bromide	AChR	326299	314783	295356	303767	349275	325222
AZD2014	mTOR	71235	71579	85962	67614	96385	75191
PD-1/PD-L1 inhibitor 2	PD-1/PD-L1	257318	216058	280706	233952	304335	251560
CX-6258 HCl	Pim	148777	138570	185544	177930	133352	184918
FTI 277 HCl	Transferase	271997	225470	253355	238079	312799	237032
KRN 633	VEGFR,PDGFR	323637	301257	311951	281684	314169	387450
Filgotinib (GLPG0634)	JAK	256145	217394	293020	310010	253607	242302
ML141	Rho	260978	268591	280052	247116	344382	261778
Resminostat	HDAC	216140	266734	200032	245848	230368	244027
Brimonidine Tartrate	Adrenergic Receptor	253054	313535	320991	300453	292309	345188
Napabucasin	STAT	180196	239237	235716	225656	249566	218350
Danusertib (PHA-739358)	FGFR,Aurora Kinase,c-RET,Bcr-Abl	210090	219079	232531	253573	209211	238780
Rifaximin	DNA/RNA Synthesis	256592	361740	298419	256490	353464	362168
GW0742	PPAR	263844	224040	252325	259683	309576	215920
Zalcitabine	Reverse Transcriptase	326941	299418	245850	301606	325590	300977
Indole-3-carbinol	Others	336142	306063	299813	284070	326463	392979
R547	CDK	152330	214893	206171	206251	225189	180741
Trilostane	Dehydrogenase	273474	242823	315332	334212	253670	300210
Lafutidine	Histamine Receptor	323466	363774	378263	331994	408083	399288
PF-573228	FAK	283109	329853	405800	304411	409491	376166
Erlotinib HCl (OSI-744)	EGFR,Autophagy	310737	148732	412662	305306	291725	337011
Esomeprazole Sodium	ATPase	284768	339639	322690	336190	309883	369892
JNJ-26854165 (Serdemetan)	E3 Ligase ,p53	142335	178086	180052	186099	171539	179919
BIX 01294	Histone Methyltransferase	251514	228447	297443	290906	309174	235503
Arbidol HCl	Others	301926	322699	366033	329846	344920	396814
Linifanib (ABT-869)	VEGFR,PDGFR,CSF-1R	229047	250164	254125	281084	243349	269921
Cyclosporine	Others	180820	239998	231666	240652	234218	233727
SNS-032 (BMS-387032)	CDK	17328	10083	25536	18657	19559	19332
GW9508	GPR	260487	211933	304647	293695	298156	254718
Cortisone acetate	Glucocorticoid Receptor	301266	361136	362844	325645	423420	368972
Aloperine	Others	244163	276941	328062	248812	316311	360955
Trospium chloride	AChR	285318	298113	379277	373307	358362	320572
INH6	Microtubule Associated	251586	218296	213980	246544	268727	236088
Panobinostat (LBH589)	HDAC	13211	14648	34316	24745	25581	18101
Floxuridine	DNA/RNA Synthesis	105784	114185	101121	114273	120496	119154
Tenofovir Alafenamide (GS-7340)	Reverse Transcriptase	233316	198230	284928	292771	280207	217276
ML347	TGF-beta/Smad	220923	325916	380391	350373	342732	331192
Aniracetam	AMPA Receptor-kainate Receptor-NMDA Receptor	223723	264458	371804	370616	309978	272902
Fluorometholone Acetate	Glucocorticoid Receptor	314733	349531	345093	411673	389373	319457
LY2835219	CDK	181039	213328	228994	216320	224508	252150
Entinostat (MS-275)	HDAC	99269	137377	129944	121227	159574	126996
Valsartan	RAAS	335476	331895	316456	322042	386456	386532
BIO	GSK-3	271638	336330	289524	364364	341714	294346
BIIB021	HSP (e.g. HSP90)	104833	145509	123615	139628	160079	119022
Hydrochlorothiazide	Others	319000	270741	268050	301281	340557	322425
CYT997 (Lexibulin)	Microtubule Associated	21676	30694	32424	27886	35407	33018
Pitavastatin Calcium	Others	216812	188713	168611	223120	217934	214083
Vorapaxar	Protease-activated Receptor	176851	205650	270633	232231	284079	230196
Nutlin-3a	Mdm2	167148	153448	173149	196190	205702	166696
SC75741	NF-κB	232626	282853	263140	259660	320818	320697
17-AAG (Tanespimycin)	HSP (e.g. HSP90)	142085	49681	108836	114085	116420	118597
[truncated: 101 more rows]

## Sheet: Snail confluence
Drug	Targets	EtOH-1 day	EtOH-2 day	EtOH-3 day	EtOH-4 day	4OHT-1 day	4OHT-2 day	4OHT-3 day	4OHT-4 day
P276-00	CDK	19.2172	24.3874	75.8749	85.3104	21.2354	18.0256	18.8028	17.764
Cephalomannine	Others	17.0073	17.4284	99.5213	88.3144	18.7708	19.1499	19.191	18.7831
BGT226 (NVP-BGT226)	mTOR,PI3K	15.1709	14.166	49.0098	75.9266	6.79598	6.41984	6.46143	6.66248
Mitoxantrone	Topoisomerase	16.7048	18.8054	44.5702	74.2083	18.4457	16.5516	16.0554	18.0811
Crystal Violet	Others	17.4349	19.6431	30.4714	61.3094	21.156	18.3102	17.792	16.9251
Combretastatin A4	Microtubule Associated	23.1253	28.3329	94.6211	64.948	25.1832	20.1346	20.418	17.413
KPT-185	CRM1	19.0333	22.3594	62.7015	62.1514	20.2375	19.433	17.7676	17.6074
Monomethyl auristatin E (MMAE)	Others	23.1792	25.213	95.0182	65.1031	23.9409	19.9696	19.0589	18.5288
Dinaciclib (SCH727965)	CDK	25.7929	29.1909	69.4396	69.2375	28.211	24.7124	22.5807	21.1205
ARQ 621	Kinesin	31.6199	31.0806	92.2669	98.7578	23.136	21.6324	22.9569	20.8597
Triptolide (PG490)	Others	15.5806	15.5517	39.0542	45.1721	22.8272	20.0145	18.6922	19.3021
HS-173	PI3K	24.9709	28.7631	73.046	84.234	18.685	19.0138	20.074	18.7102
Gemcitabine	DNA/RNA Synthesis,Autophagy	27.6099	39.4493	42.6907	97.3276	25.9315	30.1156	28.1722	27.6136
AZD8055	mTOR	15.5522	21.3083	26.6654	44.059	17.3941	16.1065	15.6373	15.4104
KX2-391	Src	20.1776	23.7387	53.6606	68.7127	23.9679	22.5341	24.0694	25.8009
Digoxin	Sodium Channel	23.4816	27.9608	70.26	67.2703	22.4736	23.8711	21.7448	20.8484
ONX-0914 (PR-957)	Proteasome	32.8531	37.8879	48.9089	68.8952	33.2766	29.6392	25.4552	22.8045
KPT-276	CRM1	25.3386	29.4949	94.469	83.5063	24.7752	26.991	26.5062	27.0943
Epothilone A	Microtubule Associated	24.4122	43.5267	99.8315	98.2399	23.2746	23.7937	32.9383	31.395
MLN0905	PLK	23.0025	26.3361	63.4935	87.5113	29.5123	32.3397	36.1445	37.6574
Ouabain	Sodium Channel	18.3478	20.9042	40.619	48.7443	22.7107	21.9211	20.0348	20.3018
Tivantinib (ARQ 197)	c-Met	30.6865	33.3691	61.4509	84.7597	21.1849	21.6205	20.8382	20.5893
RITA (NSC 652287)	E3 Ligase ,p53	23.9082	27.8787	64.2424	55.7094	22.7901	20.9369	19.4921	18.7034
GSK461364	PLK	25.103	22.2532	43.04	75.625	20.7735	21.879	20.9039	22.272
Mitoxantrone HCl	Topoisomerase	16.3592	17.1691	70.2441	75.4213	19.0397	15.6373	15.9139	31.6152
Vinflunine Tartrate	Microtubule Associated	17.5768	17.3545	99.4588	67.6925	15.6773	14.724	16.6873	22.0988
WYE-125132 (WYE-132)	mTOR	16.5408	17.2418	24.3961	44.2219	20.6366	20.0064	19.5984	20.2489
MLN2238	Proteasome	21.8109	23.7186	28.5347	35.5575	29.7084	22.2661	17.2856	17.8173
MLN8054	Aurora Kinase	34.3047	34.4911	69.9929	93.8491	25.3998	26.4779	24.7752	26.1541
KPT-330	CRM1	29.3096	35.9834	78.3316	96.9462	24.8786	25.4363	23.1265	31.0328
(S)-10-Hydroxycamptothecin	Topoisomerase	26.2019	28.0288	53.3126	65.8355	26.975	28.4116	26.0247	25.8738
NH125	CaMK	19.1372	19.3964	20.0173	44.7497	18.3313	18.2689	18.3509	17.0249
MK-8745	Aurora Kinase	32.8806	31.7316	75.6121	93.3851	26.8316	27.7817	27.9191	30.5838
TG101348 (SAR302503)	JAK	15.7455	25.374	42.7891	51.923	18.8641	20.6526	22.5811	25.2326
Bosentan	Endothelin Receptor	25.1075	34.9964	48.6112	56.0871	25.3204	29.7029	28.4544	24.329
SN-38	Topoisomerase	19.6848	20.9171	60.6218	45.9817	20.8841	22.0486	20.9307	21.0979
PRT062607 (P505-15, BIIB057) HCl	Syk	21.3139	33.8869	57.4066	74.5127	20.2291	21.7736	28.9457	30.7179
Cabazitaxel	Microtubule Associated	26.4012	27.2513	88.8996	85.1431	21.1965	22.3029	24.0118	29.9151
Staurosporine	PKC	23.3714	41.5568	51.1	69.6099	20.5465	19.1085	22.594	27.5742
PF-3758309	PAK	37.5494	39.9027	70.7655	87.81	21.2307	21.798	22.1283	22.386
Nocodazole	Autophagy,Microtubule Associated	22.8385	21.0251	64.6239	84.2838	28.3543	28.8685	29.4733	47.6503
Ticagrelor	P2 Receptor	19.5407	32.5447	59.3546	72.2178	29.2859	33.3648	40.764	49.4046
AMG-458	c-Met	19.6462	35.1871	63.686	77.2734	11.1971	13.6204	15.6362	20.4236
GSK2606414	PERK	16.9791	28.9442	50.7282	68.364	26.8104	33.9512	42.5071	50.1582
CCT137690	Aurora Kinase	26.593	37.4727	60.8195	71.0892	10.106	10.8301	11.5051	12.5839
Carbenicillin disodium	Others	19.4896	33.2792	60.8176	75.6843	24.5285	28.9202	37.4798	44.7729
Cerdulatinib (PRT062070, PRT2070)	JAK	21.1653	30.0477	44.4778	53.045	24.9214	26.5542	29.6912	29.4868
Methotrexate	DHFR	37.6546	48.0071	66.0684	99.0777	29.7193	39.6033	38.9207	37.27
Pyridoxine HCl	Others	19.9142	33.8352	61.3458	74.3725	27.6868	34.2254	41.9681	49.3524
CAL-101 (Idelalisib, GS-1101)	PI3K	22.2507	34.5032	50.786	70.8915	23.2631	27.292	30.8855	35.529
Benztropine mesylate	Dopamine Receptor	13.2398	23.2143	46.4618	56.9453	28.8357	36.0568	48.4364	59.6016
Aurora A Inhibitor I	Aurora Kinase	32.2834	40.7072	66.2767	83.9547	25.0585	26.4587	27.7198	31.3459
TPCA-1	IκB/IKK	22.4032	34.1532	63.8879	75.8128	21.3126	24.8663	30.6763	34.9037
GNE-317	PI3K	24.5685	34.4052	55.2283	70.9586	20.2974	22.6105	26.6571	28.5325
Tylosin tartrate	Others	18.9204	30.2946	55.1827	70.0363	26.705	32.0385	40.1482	48.2009
Valganciclovir HCl	Others	19.2806	34.7619	60.5099	74.4496	23.9775	29.425	36.1928	45.1624
Sulfamerazine	Others	19.7177	35.3135	61.8325	75.2141	27.2453	32.6487	40.6794	50.8345
MK-5108 (VX-689)	Aurora Kinase	39.1284	36.6287	63.3024	74.0472	37.2658	35.6359	35.207	34.5127
6H05	Rho	14.7526	30.0125	48.9839	63.572	29.2681	38.8708	49.7176	61.7299
Tolcapone	Transferase	12.7542	23.2687	45.6007	56.2343	25.4509	32.5533	42.4393	54.9749
Sulfathiazole	Others	16.1616	34.3615	57.6459	71.0276	31.8183	40.759	56.0318	68.6312
Olsalazine Sodium	Others	16.9033	30.6359	55.2751	68.8325	27.4722	35.3748	44.3213	54.9697
Rivaroxaban	Factor Xa	16.624	31.0452	58.2098	70.9878	22.888	29.6379	38.7726	48.2592
Topotecan HCl	Topoisomerase	25.606	36.4116	66.3633	92.2056	26.8003	32.3856	31.1473	47.73
LY3009120	Raf	23.6917	34.4768	59.8769	75.4853	24.8238	29.2601	34.8297	39.2016
Golvatinib (E7050)	VEGFR,c-Met	15.184	27.5672	47.9343	55.2921	26.798	33.0465	40.1786	48.37
U-104	Carbonic Anhydrase	18.5949	34.0055	60.1909	72.7424	17.4224	21.8505	27.037	33.7886
Vincristine	Autophagy,Microtubule Associated	17.6502	70.8532	86.6355	95.3135	27.848	23.6213	37.5922	74.5825
Aclidinium Bromide	AChR	17.9912	30.643	57.1442	71.189	23.0398	28.3556	36.6205	45.2355
PF-04691502	mTOR,Akt,PI3K	19.2302	18.5408	32.5744	40.3866	7.81817	7.03071	6.83887	8.15669
LY2784544	JAK	24.361	26.4665	41.9846	53.2355	20.5407	21.6057	21.8542	22.3244
WZ811	CXCR	19.9391	32.3876	57.359	72.3503	36.1927	43.5642	55.0382	65.4925
Buflomedil HCl	Others	24.4291	40.9872	64.6418	85.7071	17.8748	19.2697	25.0135	31.2955
AZ 960	JAK	18.0317	29.0715	42.5268	59.3326	16.5787	16.986	19.7993	27.2257
Triamterene	Sodium Channel	14.7216	26.3838	48.8352	61.0388	26.63	33.7419	44.5545	55.1291
TG101209	JAK,FLT3,c-RET	20.7806	30.1927	47.1372	70.0277	21.9118	26.0386	30.855	36.8891
Griseofulvin	Microtubule Associated	18.5351	29.5363	54.3158	68.6036	26.7474	31.6538	40.0917	49.4978
GW4064	FXR	23.3411	39.9886	70.1802	83.3819	37.8623	46.9858	57.4546	67.7729
MI-773 (SAR405838)	Mdm2,p53	19.0357	26.0259	38.9505	42.7088	23.338	24.3737	26.8692	26.3348
Salubrinal	PERK	13.4604	27.372	46.0673	57.2891	24.8196	31.0516	41.3286	53.2306
Beclomethasone dipropionate	Glucocorticoid Receptor	16.6366	27.1378	52.0767	63.4342	25.7822	32.0207	39.7296	49.5859
Clofarabine	DNA/RNA Synthesis	32.8583	43.858	69.5931	77.4158	28.1531	28.414	26.4984	33.504
ZM 323881 HCl	VEGFR	18.434	32.5026	55.3057	69.7472	41.6636	54.8432	70.8891	79.8135
Epothilone B (EPO906, Patupilone)	Microtubule Associated	32.6195	51.9364	89.4654	99.2887	24.4793	26.7213	40.0915	37.7963
Sertaconazole nitrate	Others	17.9957	27.4989	53.0086	68.3853	26.4052	32.3237	42.1201	51.0877
WAY-600	mTOR	26.081	34.5643	50.2668	71.6252	24.4773	28.3531	30.4917	34.3231
MK-8776 (SCH 900776)	Chk,CDK	19.8806	37.2476	64.6311	77.6478	27.4821	34.8451	44.5493	54.8119
WZ3146	EGFR	30.0287	38.0093	47.9048	66.0634	27.2803	27.326	28.9988	30.6703
TP-0903	TAM Receptor	26.9701	37.4589	59.871	74.4642	25.2575	30.2543	35.9267	35.6888
Piracetam	GluR	16.0416	30.3643	56.7659	69.2202	29.1005	38.9796	52.2126	64.3495
Pralatrexate	DHFR	39.1268	47.4675	81.062	97.6285	36.9657	44.9266	42.086	47.2831
Sulconazole Nitrate	Others	18.8344	33.7007	62.1996	76.1941	31.8024	40.2309	53.9259	66.007
MK-2461	FGFR,PDGFR,c-Met	20.7717	31.5469	58.1997	75.1354	31.8729	39.3052	49.2226	59.1925
Pacritinib (SB1518)	FLT3,JAK	21.6312	32.686	51.6851	66.3963	19.981	22.2879	28.2624	31.509
CEP-33779	JAK	21.5072	35.531	61.0201	73.8022	26.1343	31.5265	38.5798	46.0994
Tropicamide	AChR	11.8448	22.5059	35.5041	49.1602	27.289	36.0942	45.5635	58.2266
Naloxone HCl	Opioid Receptor	19.1212	36.4357	62.1159	75.9827	21.9066	27.1831	35.934	44.7547
Brinzolamide	Carbonic Anhydrase	17.8226	31.1852	56.9087	71.21	26.0718	32.0491	41.7762	53.6026
Afatinib (BIBW2992) Dimaleate	HER2,EGFR	21.8319	35.7738	53.8468	70.1358	22.987	27.5975	33.6526	38.1767
Doxercalciferol	Others	19.7982	32.3028	44.0291	64.1757	13.552	15.3043	17.9749	22.7103
Albendazole	Microtubule Associated	24.6852	37.3594	53.7567	70.2764	20.8787	23.5905	25.8245	30.7576
LY2090314	GSK-3	22.7733	26.2916	56.3167	99.0967	25.3184	24.345	24.6731	57.0216
Estradiol	Estrogen/progestogen Receptor	26.5611	46.4329	66.2391	85.3066	32.7989	36.206	42.8419	54.5975
Pifithrin-μ	p53	19.1552	32.3151	57.9064	70.4711	19.5272	23.8662	30.7393	37.3201
Tripelennamine HCl	Histamine Receptor	17.8656	29.9529	56.5217	70.6522	28.5232	36.5436	47.8041	58.6289
GSK923295	Kinesin	26.5212	25.6259	69.173	88.9823	26.1133	27.462	30.61	45.5909
TAK-285	HER2,EGFR	17.3602	28.9937	53.5224	66.8042	32.4733	41.1986	53.116	65.0973
Valdecoxib	COX	19.6026	35.1385	62.4833	74.3594	27.7387	35.7612	44.1892	54.8286
AMG319	PI3K	21.0726	33.6866	55.1674	73.1132	19.9155	24.0305	32.3232	36.1189
VE-821	ATM/ATR	25.304	39.9805	68.8349	85.698	26.9733	31.8676	47.0137	47.7837
ML324	Histone Demethylase	16.2171	26.4545	42.2774	59.3017	30.6241	38.9934	48.4419	58.6485
VUF 10166	5-HT Receptor	19.0723	34.1414	59.8466	72.8157	17.9866	22.7444	29.4888	35.9895
SB742457	5-HT Receptor	19.7953	33.2836	58.5014	74.2271	36.869	47.5536	60.6536	72.5289
Probenecid	TRPV	18.797	38.7364	64.1804	76.5113	33.4393	42.2359	57.3808	71.4387
GDC-0349	mTOR	17.3916	24.1704	33.7856	40.0903	22.6752	23.9437	27.777	27.455
AZ 3146	Kinesin	19.8219	37.5918	66.149	79.0457	26.1232	32.8504	43.4715	54.8219
LGX818	Raf	24.9328	33.5683	47.0952	60.5274	25.2124	28.9104	29.9745	32.2408
Eletriptan HBr	5-HT Receptor	14.6406	24.3565	47.2598	59.0568	26.9529	34.3999	45.9052	57.2809
Sodium salicylate	NF-κB	16.9408	30.6242	54.9192	68.5164	30.9158	39.7047	51.9611	65.8888
Foretinib (GSK1363089)	VEGFR,c-Met	27.8347	34.9637	39.6587	53.1841	25.0464	26.2819	24.2088	25.2597
PP121	PDGFR,mTOR,DNA-PK	18.9695	24.4826	36.2985	47.4913	18.516	19.3903	21.5576	24.4898
(-)-MK 801 Maleate	GluR	21.3817	37.0603	61.9103	78.0375	12.8667	15.8652	20.4767	24.8259
Pilaralisib (XL147)	PI3K	14.4617	25.4068	45.2827	61.8428	25.6839	35.3317	48.2639	58.158
Vorapaxar	Protease-activated Receptor	16.3794	28.7951	47.7992	63.6378	25.7479	32.5279	46.5327	52.9836
Camostat Mesilate	Sodium Channel	22.2761	38.5311	67.8682	82.2402	16.2233	20.5429	26.6925	31.7261
Carbidopa	Others	27.7147	46.0371	68.5517	85.6476	31.3074	36.8585	44.8821	51.293
MG-101 (ALLN)	Cysteine Protease	30.1044	34.7158	54.9661	73.1492	33.1036	32.3717	38.7938	42.6608
YO-01027	Gamma-secretase	18.1768	23.132	32.1677	43.6028	25.549	26.9808	28.7084	32.5314
Nafcillin Sodium	Others	18.7667	33.9036	58.9043	71.3796	26.0964	32.956	41.6789	52.7154
PIK-75	DNA-PK,PI3K	24.2722	90.0294	97.2557	89.2734	27.3906	38.61	45.8786	53.5524
Raltitrexed	DNA/RNA Synthesis	39.6795	53.4791	80.0538	90.4515	29.4759	36.6498	34.8538	35.7218
Vitamin C	Others	12.904	22.9592	40.6415	53.9599	24.5391	32.4621	44.2603	54.5574
PAC-1	Caspase	17.3446	30.516	55.2033	69.241	29.3175	38.5459	50.0941	62.3062
LDN-214117	TGF-beta/Smad	25.9628	43.9155	70.7169	86.29	23.4695	29.9704	36.7948	41.5427
AZD1480	JAK	21.5309	27.6774	41.6705	51.2781	20.8321	23.7143	28.9375	26.439
Kartogenin	TGF-beta/Smad	18.794	31.5769	52.9154	72.728	33.1178	42.3121	55.5023	68.3047
Reboxetine mesylate	Others	19.0553	33.2928	61.9677	74.0619	33.538	43.3508	58.4054	69.525
Fenspiride HCl	PDE	17.9396	30.7665	56.4403	73.1552	26.8937	35.2189	47.1219	58.4976
Erythromycin Ethylsuccinate	Others	23.7143	39.037	61.4654	74.9692	28.2805	31.7715	40.3954	47.7345
SB705498	TRPV	21.4763	34.8072	60.3598	74.2024	46.2259	57.4618	72.8386	85.3876
BAY 11-7082	E2 conjugating,IκB/IKK	17.5247	21.7635	38.4257	50.9072	30.1057	32.5894	40.5534	46.7612
AM251	Cannabinoid Receptor	19.1632	34.5822	60.4759	74.4583	18.5561	23.6584	31.2713	38.5599
Prucalopride	5-HT Receptor	20.3266	37.5078	64.108	77.1856	23.3107	29.5822	37.8107	47.3999
Foscarnet Sodium	Reverse Transcriptase	18.3536	37.8225	60.3643	72.8879	28.8755	36.9173	49.2603	61.431
Dexlansoprazole	Proton Pump	19.167	31.0256	56.5353	71.03	23.1548	29.7163	38.3558	45.9758
Alverine Citrate	Others	16.9554	35.264	56.8869	66.9664	29.3222	38.8354	51.1754	62.1173
K02288	TGF-beta/Smad	28.988	43.696	71.9001	89.7438	34.8538	40.0926	53.443	57.954
(S)-crizotinib	Others	23.1705	38.6241	64.1937	81.833	30.4633	37.0563	48.8079	57.8949
Entrectinib (RXDX-101)	ALK,Trk receptor	20.9151	35.4783	61.2733	79.669	27.4885	35.2663	51.4383	56.3555
4-Aminohippuric Acid	Others	18.6144	30.7182	56.2878	70.6953	16.5336	19.7397	26.0728	33.8481
BRL-54443	5-HT Receptor	17.4342	28.6531	52.6794	69.3311	28.8934	37.1568	50.685	61.9543
Decamethonium Bromide	AChR	14.6263	23.2541	44.5474	57.1962	19.5024	25.121	33.8556	41.1508
Ulipristal	Estrogen/progestogen Receptor	15.9101	30.0677	52.0874	63.1767	30.3572	40.9699	53.55	65.0873
NVP-BVU972	c-Met	17.8009	30.5418	56.5659	71.7235	29.8403	39.056	52.6368	64.9326
GW441756	Trk receptor	21.2088	35.7319	62.2654	73.2772	40.7355	50.9471	65.5575	76.5951
PF-4981517	P450 (e.g. CYP17)	18.3028	28.8662	51.6591	65.7029	27.0135	33.7706	43.328	52.8331
Vitamin D2	Others	17.6606	30.2785	54.5537	66.5157	31.7302	39.9038	51.1995	65.1398
Estradiol Benzoate	Estrogen/progestogen Receptor	13.5841	23.9757	45.4076	56.4131	29.9592	40.0228	54.4814	67.8578
IKK-16 (IKK Inhibitor VII)	IκB/IKK	17.7413	28.7562	51.8867	67.4185	14.6292	19.0148	24.3262	30.3214
KNK437	HSP (e.g. HSP90)	13.3086	23.4862	39.6856	52.8561	28.3433	36.2172	50.9342	61.4478
Ambroxol HCl	Sodium Channel	18.8177	33.7563	59.186	73.0295	27.3267	34.0488	46.4683	57.9014
BMS-265246	CDK	30.0234	50.5864	74.1326	91.6651	30.1747	35.8852	42.8006	50.3555
Atovaquone	Others	17.2839	30.3724	55.047	69.6563	23.7464	30.2281	41.262	52.3123
BRD73954	HDAC	21.6599	39.5798	60.8353	77.1729	29.3784	37.2783	49.797	57.295
Tenovin-1	E3 Ligase ,p53	26.6552	43.6304	72.465	86.4971	35.8891	44.5847	57.1418	63.7618
Ganciclovir	Others	14.4943	24.4456	41.2435	58.7084	28.1131	37.9015	48.1739	62.4502
Histamine 2HCl	Histamine Receptor	21.5757	36.9212	64.9301	77.8796	35.8937	44.1908	58.6799	71.1196
Flumequine	Topoisomerase	17.8432	31.7282	58.2678	71.3011	29.5836	41.171	54.5477	64.9739
Desloratadine	Histamine Receptor	19.1836	31.6636	59.8197	74.3064	37.8053	50.4529	67.6483	80.6084
FIIN-2	FGFR	22.2463	41.3178	70.3852	86.4592	34.6932	46.0133	60.5426	74.2806
VER-49009	HSP (e.g. HSP90)	25.5456	34.9484	57.6625	74.7325	26.6638	27.7877	39.4234	43.026
STF-118804	NAMPT	33.6185	47.5731	71.3922	87.7397	34.6974	46.3125	53.4617	49.9823
AVL-292	BTK	24.9323	38.5952	66.4305	85.9454	24.5062	30.7414	37.7522	46.6419
WP1066	JAK	16.3813	27.5641	50.3621	62.7107	26.4305	33.7275	43.7583	55.8661
Ifenprodil Tartrate	GluR	20.3199	37.6818	63.3948	77.3692	33.3727	43.0244	57.5511	70.1789
Azlocillin sodium salt	Others	19.8894	32.1825	57.237	73.136	20.8243	26.935	34.0514	42.3085
Acebutolol HCl	Adrenergic Receptor	20.8026	36.3365	64.1329	77.6294	29.3803	37.8569	49.0173	60.59
Dicloxacillin Sodium	Others	19.1182	32.0412	61.0461	73.1658	34.9579	45.2342	60.8751	73.9398
Etravirine (TMC125)	Reverse Transcriptase	14.7236	24.614	42.2918	54.4495	25.4213	32.051	41.3081	51.9944
Carbazochrome sodium sulfonate (AC-17)	Others	19.8988	31.7463	56.0135	68.3104	22.2107	26.2872	34.2995	42.1857
StemRegenin 1 (SR1)	AhR	19.8261	37.5867	61.9691	73.9031	27.2716	34.2011	43.4624	56.2544
Sodium Nitroprusside	Others	24.2791	38.9624	66.549	77.5856	34.4986	41.7883	50.2584	61.0528
ML133 HCl	Potassium Channel	19.1701	33.3849	58.8484	72.5456	19.1673	23.6937	31.2996	40.191
Pidotimod	Others	18.2362	32.0222	56.4147	68.7021	24.9615	31.3818	42.0331	52.1377
Nexturastat A	HDAC	19.9593	35.1011	53.7378	69.7906	21.9432	28.6859	36.5305	42.568
R428 (BGB324)	TAM Receptor	30.3347	42.7314	70.9581	84.9669	29.6813	34.5386	39.3486	46.126
Mefenamic Acid	COX	21.229	35.1678	62.0082	78.9671	25.7779	32.8361	42.3952	53.2518
Moclobemide (Ro 111163)	MAO	20.2465	30.4873	57.0382	72.6128	28.201	35.0425	45.8302	56.1697
Chlorhexidine HCl	Others	16.431	26.8633	52.1755	63.5035	25.4363	32.7743	42.8713	54.6215
GDC-0068	Akt	13.8815	18.2451	23.3857	25.7123	17.9029	17.3991	19.0172	18.4262
A-205804	Integrin	27.4288	47.4102	78.5462	88.5447	35.9814	43.2255	54.761	64.5742
GZD824	Bcr-Abl	20.8259	27.7223	39.5356	54.8489	20.2113	22.9856	26.4091	29.6045
VER155008	HSP (e.g. HSP90)	24.2495	41.35	67.7646	82.664	36.3133	46.4606	59.3137	68.8778
Halcinonide	Others	19.2941	31.1569	55.9314	70.4991	27.8595	35.8121	45.8467	56.6471
Tilmicosin	Others	19.8084	30.6888	60.33	73.85	38.4778	50.6099	68.4312	79.8774
Canagliflozin	SGLT	20.0273	35.0715	60.8647	74.6042	26.8091	34.4655	45.846	55.6543
Camptothecin	Topoisomerase	29.4032	42.7386	51.4615	78.2764	11.7301	9.6901	11.2351	17.4061
Piceatannol	Syk	20.7123	34.7018	62.0721	74.6186	20.7944	25.009	33.4889	41.8099
Anisomycin	JNK	16.6235	23.3133	77.3911	73.4131	23.6792	20.6177	51.8999	58.4027
Sunitinib	VEGFR,PDGFR,c-Kit	23.7941	35.9849	59.2776	77.7278	19.5254	24.5238	32.8522	35.6516
Floxuridine	DNA/RNA Synthesis	36.7679	47.4422	51.5217	66.5215	30.8053	34.3915	32.2715	31.1626
IEM 1754 dihydrobroMide	GluR	19.1338	33.1256	60.6971	74.6238	30.6226	39.842	52.713	66.7978
Mirabegron	Adrenergic Receptor	21.2909	36.6466	62.5188	77.4684	31.2305	38.4969	51.3131	63.5775
WHI-P154	JAK,EGFR	20.5396	35.6241	62.7886	76.4897	16.6213	20.8632	26.5249	34.6403
VU 0361737	GluR	24.1259	42.3664	70.8739	83.6758	41.4631	54.0684	69.2096	80.5419
PHA-793887	CDK	29.7234	42.9737	51.1207	84.5152	27.6656	35.3589	39.1646	44.0998
CCG 50014	Others	22.0704	35.1011	60.9275	70.9363	38.8327	47.7114	59.8954	70.1024
VU 0357121	GluR	19.1606	33.2541	58.1133	70.4217	29.417	37.1676	49.7127	60.8438
GDC-0980 (RG7422)	mTOR,PI3K	29.5692	41.379	54.0309	68.6993	24.5247	27.4143	29.5624	32.0716
Ropinirole HCl	Dopamine Receptor	21.2668	33.9677	61.9017	77.0225	28.4098	35.8997	47.1801	57.9237
Sodium Picosulfate	Others	18.3624	33.4538	58.8014	72.54	25.6158	33.3208	45.5949	57.0142
MPEP	GluR	19.7685	30.3416	57.0201	70.8562	21.4377	25.7645	37.3899	43.2957
Sulfamethazine	Others	18.7675	33.8705	58.6103	72.7297	24.6282	31.6013	43.1483	53.7925
Nabumetone	COX	18.6746	28.5899	54.1201	69.0854	26.0414	34.4983	45.8046	54.3208
Flavoxate HCl	AChR	21.274	37.7019	66.88	78.7029	28.7228	36.8271	47.7979	59.9714
Baicalin	GABA Receptor	14.0564	22.8979	35.3964	49.3273	17.044	21.2504	26.4288	33.7762
PHA-680632	Aurora Kinase	29.334	39.8186	47.627	70.6739	25.9048	31.9239	34.1271	35.2538
Evacetrapib (LY2484595)	CETP	18.497	31.227	56.227	69.5251	24.9363	32.2573	42.1099	52.9762
Baricitinib (LY3009104, INCB028050)	JAK	19.0541	34.9455	58.8344	72.3801	28.0685	36.381	48.0288	60.2683
Ampiroxicam	COX	16.0756	26.3803	51.1436	62.2861	32.8927	42.9756	58.2714	72.0399
Torcetrapib	CETP	21.532	37.324	67.7035	78.3455	29.882	36.7407	48.5248	61.4868
Fostamatinib (R788)	Syk	31.7358	41.0088	62.2346	75.8128	26.6053	28.1075	31.0904	35.9502
HO-3867	STAT	22.5681	35.8519	61.2826	82.0729	29.0817	37.1013	54.4886	59.8421
Rilpivirine	Reverse Transcriptase	19.8186	32.9045	54.5866	69.3744	30.7961	41.1904	51.6552	61.0026
Bergenin	Others	19.7329	33.3585	53.4731	74.9601	19.7981	25.3476	34.4285	42.5591
L-carnitine	Others	20.5507	32.8733	53.4389	75.5316	21.3974	25.887	35.1638	44.5264
Darifenacin HBr	AChR	22.7648	38.3587	66.5101	79.8355	30.0556	37.9661	48.3618	59.6921
Trifluridine	DNA/RNA Synthesis	27.039	42.5618	60.6321	79.4073	26.0969	31.192	36.9761	43.4811
Nobiletin	MMP	21.3591	32.2175	51.2406	74.9818	22.9545	27.1938	35.2316	45.7341
TH287	Others	25.5233	41.2389	64.2933	79.3029	21.9455	27.5381	36.3169	38.7124
AZ 628	Raf	23.0667	37.2636	60.6361	73.9023	16.26	19.5662	25.0544	29.5809
PF-4989216	PI3K	24.9821	41.581	63.8229	78.8961	30.1469	34.756	49.5339	54.1118
Carbimazole	Others	22.0963	38.048	64.2043	75.0819	30.1125	36.9163	47.2349	58.2005
Omaveloxolone (RTA-408)	Others	18.1847	18.9185	31.6182	41.3472	23.0775	20.7446	34.2499	29.8499
NPS-1034	TAM Receptor,c-Met	24.4713	39.2589	57.5516	71.1685	28.6784	34.5916	45.8015	47.4811
Loxapine Succinate	5-HT Receptor,Dopamine Receptor	22.4703	37.2104	65.0023	79.9148	28.3521	35.2821	46.7493	57.4506
Alogliptin	DPP-4	18.3954	29.7832	55.59	70.7935	17.5211	22.6631	30.1255	38.4428
Nitrofural	Others	28.4658	39.2714	58.3009	79.2135	27.4291	34.2876	38.2347	43.529
Nafamostat Mesylate	Serine Protease	13.7679	24.6673	35.3915	51.2262	29.2701	40.2202	51.1441	62.1985
SSR128129E	FGFR	22.463	36.1776	62.0554	84.4494	30.031	39.0424	52.412	64.508
LY2584702 Tosylate	S6 Kinase	27.2042	42.2545	68.2234	82.4642	24.9988	28.9223	38.822	43.4288
FT-207 (NSC 148958)	DNA/RNA Synthesis	31.3507	49.9772	71.86	91.2278	16.0126	18.4132	22.2209	26.7308
Azomycin	Others	20.9066	30.8052	51.7117	71.8639	24.5226	30.8392	38.6056	48.3974
GNF-5	Bcr-Abl	25.0672	42.16	70.401	85.4605	25.5701	34.3861	44.6129	50.0632
Bazedoxifene Acetate	Estrogen/progestogen Receptor	20.6608	27.1346	41.1545	55.5523	24.409	23.0648	30.8311	37.7131
Cryptotanshinone	STAT	21.8068	35.9947	56.8051	79.5591	21.9877	28.2577	36.5632	46.1238
CH-223191	AhR	15.7136	26.4431	42.0069	57.3781	28.8882	37.1975	49.385	60.7422
RG-7112	Mdm2	25.8731	35.4494	48.1708	58.6599	25.9695	29.4955	30.5516	33.9092
Cinepazide maleate	Calcium Channel	19.7085	31.9201	59.1405	73.5075	29.3798	37.1545	50.8203	63.2625
XEN445	Others	24.3197	39.3679	67.6086	82.9103	24.9538	30.1157	41.6613	49.1414
ESI-09	Others	25.2785	41.35	70.2116	86.124	28.6378	34.811	47.7853	56.3784
ETP-46464	ATM/ATR,mTOR	23.0104	38.2778	64.665	81.2829	33.2646	42.4314	56.6271	67.9119
Ulixertinib (BVD-523, VRT752271)	ERK	27.7372	42.1254	72.1743	87.8705	30.9068	37.0778	47.4324	56.6018
Erythritol	Others	13.2519	24.5922	38.9747	54.4662	23.7541	31.6356	42.5296	56.4471
PI-3065	PI3K	25.0834	38.1504	64.6831	81.3628	19.9374	24.658	33.2791	37.416
IMD 0354	IκB/IKK	20.0821	36.5454	56.5492	67.5786	15.0109	19.0077	24.0107	29.2541
Guanidine HCl	Others	21.5238	33.3417	59.5345	74.1636	28.5414	35.6208	46.5439	56.9742
Rimonabant	Cannabinoid Receptor	20.4853	33.788	60.4421	75.1223	21.5386	28.579	36.8456	45.7649
RBC8	GTPases RalA/RalB	23.8541	40.8131	68.2619	84.495	27.3622	34.7093	47.5548	56.2058
Meloxicam	COX	31.3614	48.2674	69.4035	90.5012	20.3314	20.573	25.8086	34.0308
WAY-100635 Maleate	5-HT Receptor	21.2242	34.6344	53.7881	77.1281	23.7858	30.624	40.0297	50.1472
Sulfacetamide Sodium	Autophagy	18.7173	32.0928	57.8426	72.0263	31.235	41.0139	56.1297	69.7761
DMH1	TGF-beta/Smad	16.4985	26.504	44.3066	59.032	31.4977	42.2173	54.5376	65.4302
C646	Histone Acetyltransferase	16.5833	27.9535	48.258	66.3959	30.74	42.6058	56.9187	71.4635
Lorcaserin HCl	5-HT Receptor	20.4632	33.2931	61.4941	75.8984	23.6597	32.0577	42.0737	50.9609
GW0742	PPAR	23.1714	39.264	68.0006	85.8112	30.8202	42.0255	56.693	66.2852
A922500	Transferase	22.292	35.2553	59.8137	82.0947	26.2213	32.4206	45.2024	56.1052
Tasquinimod	HDAC	22.6308	37.8663	62.6958	82.2507	27.1798	35.5648	48.7041	57.4428
Dapivirine (TMC120)	Reverse Transcriptase	18.9564	30.9263	57.0186	68.6689	30.7198	40.5631	53.8366	64.7104
SB271046	5-HT Receptor	22.1416	42.8531	71.381	81.9749	27.4376	35.3506	47.3657	59.0798
Cabozantinib (XL184, BMS-907351)	Tie-2,TAM Receptor,FLT3,VEGFR,c-Met,c-Kit	44.043	46.4571	55.4625	64.8845	56.0647	50.8715	43.1791	48.0412
6-Thio-dG	DNA/RNA Synthesis	24.7844	41.536	67.3351	85.1293	17.5576	21.3402	28.4545	35.0941
ZM 336372	Raf	22.1429	40.7877	72.2479	82.3089	29.2946	37.7603	49.4949	63.4389
4EGI-1	Others	24.8134	40.7508	67.4315	82.4191	28.9562	35.8718	47.5405	56.1004
Lumiracoxib	COX	19.8	33.7006	58.924	73.0558	33.699	44.0691	60.0153	72.5395
MHY1485	mTOR,Autophagy	23.3267	39.2043	66.4126	84.2655	28.9902	38.2411	51.2719	61.1092
Tariquidar	P-gp	23.6151	38.0655	64.0111	80.9628	28.7871	35.9889	48.7341	57.5938
WS3	IκB/IKK	28.0935	36.2587	69.7834	68.1505	26.3458	24.3712	38.4609	37.3168
CI994 (Tacedinaline)	HDAC	16.2027	24.0389	39.9842	46.9615	17.2703	21.0289	26.2053	29.2397
Allylthiourea	Others	21.5703	36.6944	65.0023	78.3355	28.1494	35.2137	47.6593	59.8166
Halobetasol Propionate	Phospholipase (e.g. PLA)	18.403	28.079	50.7009	63.5179	22.1431	27.6505	36.991	44.8033
Nutlin-3b	Mdm2	21.5006	38.8627	63.7558	80.4512	26.577	35.1032	49.1827	58.3147
Aztreonam	Others	27.833	29.5889	83.1083	97.6462	25.0685	26.4976	35.9054	51.5737
Betulinic acid	Topoisomerase	19.9005	30.8898	57.7788	72.8518	22.378	28.9086	37.6182	48.0438
VS-5584 (SB2343)	PI3K	17.284	13.6384	30.9572	32.0746	19.8918	20.3211	19.8797	21.6518
Niflumic acid	GABA Receptor,COX	19.2153	31.1532	55.0428	69.0143	18.8066	23.2631	31.4425	39.6422
Purvalanol A	CDK	21.2895	36.8283	62.5239	78.4792	28.7432	39.5498	54.134	62.2114
Lomitapide Mesylate	Others	23.0869	35.8791	61.0158	78.1604	27.6584	34.4018	48.5478	54.9801
GW788388	TGF-beta/Smad	16.904	29.2755	52.2731	65.4823	11.0478	14.4176	20.1283	25.1466
Voglibose	Others	18.0558	29.6986	53.4316	66.8008	33.2965	43.504	58.9436	72.4812
OSI-027	mTOR	26.7487	38.8237	58.1135	74.9372	25.4992	30.6576	35.4398	42.0542
Clofazimine	Phospholipase (e.g. PLA)	24.5505	40.1398	68.2771	82.7093	34.2919	43.689	57.1618	68.0275
Scriptaid	HDAC	27.0253	37.4754	57.3402	74.8309	23.9758	29.2204	35.3556	39.1512
Tinidazole	Others	25.0363	42.3193	69.3332	82.4043	31.6163	38.7468	50.2027	61.403
Propranolol HCl	Adrenergic Receptor	22.1137	36.3436	63.58	74.8019	29.0682	35.8958	47.006	58.0939
Entacapone	Histone Methyltransferase	24.4085	37.6032	63.7983	77.9202	26.2456	32.0499	40.6838	49.5071
Chrysophanic Acid	EGFR,mTOR	26.1082	43.5734	68.1392	87.4057	30.8265	38.4211	48.8163	60.9857
SRT2104 (GSK2245840)	Sirtuin	23.4208	37.9666	64.1466	82.1745	25.7091	32.6093	45.6362	53.3058
Altrenogest	Estrogen/progestogen Receptor	15.7337	26.3375	46.4003	55.5121	30.6155	42.0443	53.6084	63.8496
IOX2	HIF	25.7501	41.7343	69.6962	83.1779	29.0269	34.7578	44.8416	55.4309
Filgotinib (GLPG0634)	JAK	23.5177	40.7378	64.9952	82.0071	28.3169	35.2225	50.8439	58.3784
TH-302	Others	26.3867	38.1336	65.9694	74.3714	29.7988	37.4415	43.92	49.7301
VR23	Proteasome	25.4219	37.8725	64.8026	80.814	24.435	30.9771	41.8762	45.9934
GDC-0994	ERK	26.7717	43.0783	70.6534	84.7564	35.534	43.6451	58.4134	66.6287
Nilvadipine	Calcium Channel	21.5022	38.9373	66.3303	77.814	30.1881	38.1777	50.3367	64.7354
INH1	Microtubule Associated	21.5853	36.0642	61.7798	78.945	26.1263	33.8238	47.1847	56.657
Leflunomide	Dehydrogenase	27.1409	45.0071	63.8179	85.9899	30.879	38.691	46.3306	58.0189
Toltrazuril	Others	18.6584	31.5319	55.7371	69.0719	30.5884	40.96	55.9119	67.1715
Trametinib (GSK1120212)	MEK	17.4493	26.1573	44.4451	62.0446	26.0737	34.8969	45.1855	55.0121
AZD6738	ATM/ATR	26.2602	47.1701	71.8307	84.1274	30.9447	38.6348	52.5165	58.8339
Ezetimibe	Others	27.6572	47.2903	68.7409	88.1525	32.4515	39.9946	49.6313	61.5117
Azelnidipine	Calcium Channel	19.6938	35.5103	60.0193	72.3662	24.1318	30.6836	41.6077	52.7503
Go 6983	PKC	22.6453	36.4195	61.2395	73.1821	30.2802	36.6421	48.6722	58.2437
Oleanolic Acid	Others	21.8586	32.5169	53.2526	77.5112	21.4237	26.3184	35.4629	45.2398
UNC1999	Histone Methyltransferase	21.7935	36.1829	58.3447	77.9319	28.9484	38.6924	50.8452	61.6789
Paroxetine HCl	5-HT Receptor,AChR	18.2911	30.4744	58.2195	71.9946	20.993	28.642	40.7405	49.2474
WIKI4	Wnt/beta-catenin	23.9198	40.2494	67.7602	84.8196	23.9902	31.16	43.703	50.7032
Atomoxetine HCl	5-HT Receptor	23.5437	37.1755	63.6378	77.0575	28.3967	34.9977	45.9888	55.4058
AZ20	ATM/ATR	27.1803	41.1366	61.7176	74.5833	25.9492	31.8665	36.8318	42.4869
XL335	FXR	16.0535	21.8505	37.5049	56.9361	28.5165	36.7834	48.9106	60.3529
Ketorolac	COX	23.6217	38.8055	59.4434	82.3635	27.5105	34.2384	43.0588	57.3222
Diphemanil Methylsulfate	AChR	20.5551	34.3738	61.1626	75.7037	25.5669	31.5488	42.6191	56.2838
Tetrahydropapaverine HCl	Hydroxylase	22.3013	37.3769	57.1256	78.8534	26.4774	33.8847	44.7101	55.9695
Ronidazole	Others	17.4936	30.9491	55.3171	69.0785	28.2384	38.1707	52.4121	66.6685
Sucralose	Others	16.1394	25.8431	43.3415	57.2141	19.8211	25.8538	33.4518	42.0383
SB-3CT	MMP	25.1638	39.7987	61.7728	78.2594	32.7557	40.0698	52.1927	60.959
Praziquantel	Others	14.6082	26.2429	38.3732	55.1147	19.1016	25.9325	32.1024	43.1285
Napabucasin	STAT	21.8897	29.5445	47.8111	59.0686	24.3886	27.0172	37.9905	39.3939
Methenamine	Others	25.53	45.5603	76.894	87.3494	29.2989	35.6386	48.3638	60.0277
JNJ-1661010	FAAH	21.5273	34.6993	60.5652	72.3993	21.1816	25.605	34.3172	42.6595
Closantel	Others	24.4562	39.7384	68.36	82.7235	30.4806	38.8104	48.7966	61.7876
Tyrphostin AG 879	HER2	20.8864	34.3098	62.7229	76.2641	21.7707	28.1449	38.213	47.6439
Tetrahydrozoline HCl	Adrenergic Receptor	19.8253	34.4085	58.7128	72.093	17.8451	23.7284	31.7773	38.9111
Wortmannin	PI3K,ATM/ATR,Autophagy	19.1487	24.5514	45.266	61.2949	27.4337	34.6593	43.4397	52.6725
Estrone	Estrogen/progestogen Receptor	25.2217	42.5569	65.4823	86.3757	29.3856	37.7418	50.187	60.3666
GDC-0032	PI3K	27.3916	35.6268	47.9444	56.4437	22.063	24.9981	25.6087	27.2747
CPI-169	Histone Methyltransferase	25.111	39.4878	63.8735	79.5789	23.4358	28.3709	39.3942	44.5644
Azilsartan Medoxomil	RAAS	20.1924	34.9297	60.3561	69.8396	34.5419	44.0362	59.1107	71.7089
JNK Inhibitor IX	JNK	22.3526	37.9142	62.3397	81.521	29.5746	40.3644	54.3594	64.7647
Azacyclonol	Others	18.1705	27.6044	48.5459	60.2569	27.894	35.0069	46.2249	55.6069
SBI-0206965	Autophagy	21.9539	37.0578	64.3252	81.0594	26.2983	35.6602	49.5171	58.3852
SB269970 HCl	5-HT Receptor	21.3617	36.0649	62.0662	77.1691	28.2685	35.873	50.3023	61.4137
ODM-201	Androgen Receptor	27.4777	47.3734	73.4811	88.4708	34.7193	42.4441	59.7295	67.3065
Linagliptin	DPP-4	17.8279	28.4186	51.0819	63.7376	22.849	30.1554	39.7379	49.2465
BG45	HDAC	13.5733	23.5612	37.0611	48.6394	26.6378	35.4396	47.46	57.5645
LDN-212854	TGF-beta/Smad	30.0047	45.7936	70.9695	89.4141	29.5354	37.3432	45.9736	53.0937
3-Indolebutyric acid (IBA)	Others	26.2284	41.6295	65.5817	86.216	27.3445	33.0503	43.4445	54.2274
Pergolide mesylate	Dopamine Receptor	21.0486	37.0823	64.2638	77.0909	34.1286	45.8431	61.8504	75.4364
Isoxazole 9 (ISX-9)	Others	26.4453	43.3198	68.9801	83.7251	32.0819	40.924	54.3823	61.3507
Nadifloxacin	Others	21.5897	34.6752	61.0944	75.855	28.7642	36.9649	49.5255	61.0944
Ethamsylate	Others	23.946	37.1627	63.238	83.1766	21.7298	28.7938	36.5864	45.6439
PF-04620110	Transferase	22.2691	35.0495	57.0674	78.9683	17.2235	21.4068	29.2778	36.9428
Rucaparib (AG-014699,PF-01367338)	PARP	33.9499	36.0558	58.9509	87.3494	24.3722	26.9005	27.5141	37.9567
AZD2014	mTOR	16.6902	19.6145	27.2324	26.176	26.5361	25.0768	25.6653	25.1933
INH6	Microtubule Associated	21.8115	36.9061	63.169	78.5671	27.1932	35.6467	48.4582	59.309
Synephrine HCl	Adrenergic Receptor	25.2639	42.108	63.5903	87.124	30.1319	38.3768	50.8462	63.0109
Amidopyrine	Others	24.1965	38.3728	66.774	81.0348	30.1808	38.4134	49.4925	61.3188
Ascomycin (FK520)	Others	25.7425	44.2315	72.4582	87.6246	32.8081	43.8952	57.868	67.8081
Triapine	DNA/RNA Synthesis	22.902	35.1938	50.01	61.3016	25.2278	29.4903	37.727	41.0181
GNE-9605	LRRK2	23.3941	37.053	61.6345	80.0856	24.9426	31.0193	42.9691	51.8709
Taxifolin (Dihydroquercetin)	Others	24.1525	37.7038	61.6193	82.8116	26.0666	33.9428	45.3713	54.32
Isovaleramide	Dehydrogenase	23.6202	37.8833	67.9024	80.5798	33.3004	41.9933	55.1482	69.0861
Epinastine HCl	Histamine Receptor	17.4081	30.0432	50.7746	65.8955	22.4366	31.2557	41.4282	51.6544
Dexamethasone (DHAP)	IL Receptor,Autophagy	29.4688	49.7846	70.2153	88.9936	34.5931	42.9642	51.5529	63.5434
Raltegravir (MK-0518)	Integrase	23.1665	38.4229	60.7383	83.0521	29.1095	38.4871	50.3449	63.4843
YH239-EE	Mdm2	22.9944	36.9842	61.7915	79.7975	24.1642	30.7002	43.4726	51.0427
Hydroxyzine 2HCl	Histamine Receptor	22.4244	38.3475	65.7183	79.0455	29.7912	38.8162	50.7545	63.9238
Conivaptan HCl	Vasopressin Receptor	24.8617	42.654	62.748	84.8371	29.5331	38.5735	48.0942	61.3679
Birinapant	IAP	24.1562	40.1348	66.8239	83.7323	25.1907	34.7396	43.037	53.1744
Piperacillin Sodium	Others	23.7389	38.6213	64.3822	81.5699	22.5533	29.9816	39.0223	47.1934
Mifepristone	Estrogen/progestogen Receptor	21.0646	35.9479	57.4549	76.7239	24.6456	32.5598	43.2989	54.6877
NVP-BSK805 2HCl	JAK	18.0205	30.6895	47.9475	64.5262	17.7223	23.4029	31.0617	38.662
PH-797804	p38 MAPK	19.2424	31.6034	53.0151	62.5332	29.9475	39.507	48.9213	59.3195
GW3965 HCl	Liver X Receptor	23.6984	37.5423	57.9217	77.2032	25.5693	30.4656	41.7947	50.7965
Pefloxacin Mesylate Dihydrate	Topoisomerase	20.8073	33.3595	60.7287	73.3111	28.5181	37.3796	49.9656	61.2807
Rosiglitazone HCl	PPAR	26.3492	44.6224	66.4365	86.8555	31.2932	39.2618	49.0506	62.947
Sorbitol	Others	20.7892	32.6558	50.6531	72.7419	18.1781	23.4803	31.3391	38.8212
WY-14643 (Pirinixic Acid)	PPAR	24.9023	41.5066	67.4629	83.16	25.5111	32.791	45.6789	51.9972
Estradiol Cypionate	Estrogen/progestogen Receptor	21.8335	38.3201	65.7945	78.6074	28.2061	37.4796	49.9763	61.9929
PF-00562271	FAK	19.763	31.9835	52.703	72.5862	24.9288	32.4846	44.3158	55.8941
Caspofungin Acetate	Others	25.08	42.1215	70.2029	82.6515	27.6781	35.8391	46.0446	55.735
Flopropione	Others	23.5251	38.4355	64.6838	83.1379	23.6868	31.488	41.2586	51.1655
Aripiprazole	5-HT Receptor	28.3177	45.8092	70.2923	89.8312	32.2518	37.4636	48.2203	62.5429
Propafenone HCl	Sodium Channel	23.216	38.1126	60.2186	77.2119	31.6459	38.9764	52.4201	64.3452
Esmolol HCl	Adrenergic Receptor	21.3646	36.8669	64.3831	76.462	23.814	33.0469	44.9487	52.1058
Sumatriptan Succinate	5-HT Receptor	32.3043	51.3273	71.981	91.3099	25.9051	28.9536	36.8379	44.7813
Ibutilide Fumarate	Sodium Channel	20.6762	34.2138	49.0294	66.7383	22.7846	26.3697	33.2395	44.9906
ABT-199 (GDC-0199)	Bcl-2	25.7456	39.7449	65.0697	81.5271	29.7802	35.6651	49.8433	57.7198
PIK-293	PI3K	23.4544	35.1609	55.7744	77.2559	28.8815	35.6384	46.5611	58.2584
Ferulic Acid	Others	22.0246	37.1755	57.4124	81.3944	23.801	31.4536	42.056	53.8841
Apigenin	P450 (e.g. CYP17)	23.2359	35.9882	55.4188	77.8036	25.1754	33.4282	43.086	51.6554
Hexestrol	Estrogen/progestogen Receptor	25.5838	39.9337	63.7217	85.0619	26.8096	35.403	46.1402	54.6387
UNC2881	TAM Receptor	22.9332	36.2352	60.537	83.8485	28.5347	38.3277	51.4838	63.9567
PX-478 2HCl	HIF	26.375	43.0006	71.4301	87.5495	25.6204	32.576	45.8025	52.1549
SC79	Akt	24.034	38.8874	67.3996	84.037	31.7815	42.9116	59.8942	68.1557
OTX015	Epigenetic Reader Domain	23.9814	37.1707	48.1122	56.7596	29.4418	34.0473	42.0852	42.7671
4E1RCat	Others	26.1411	40.6936	67.0007	85.1436	28.849	38.7817	48.4372	57.6964
Dydrogesterone	Estrogen/progestogen Receptor	23.3402	37.0352	61.0235	73.0344	29.78	37.0624	47.3797	57.2486
Roxithromycin	Others	26.8161	40.9926	64.0722	84.4266	30.1739	38.1572	47.4446	58.376
Naphazoline HCl	Adrenergic Receptor	26.2655	40.6118	65.8185	85.347	27.5345	32.9191	43.4829	54.982
Oligomycin A	ATPase	25.6858	37.6129	51.5911	63.1339	25.9714	31.7851	34.4943	39.2409
SF1670	Others	19.5461	31.4547	53.5731	73.2241	29.4209	40.1468	54.1412	67.7522
A-1210477	Bcl-2	25.6361	40.1187	66.1913	82.6547	30.6354	38.4049	51.4187	60.7358
Flumethasone	Glucocorticoid Receptor	20.3769	30.4116	53.1454	66.9581	27.3719	34.9878	45.1615	55.3163
Clindamycin	Others	22.532	34.3564	61.8822	76.3505	20.8023	25.6309	34.9609	43.3763
ML130 (Nodinitib-1)	NOD1	24.5134	45.2129	74.7779	86.0182	15.1549	19.9305	26.5753	32.7267
Enoxolone	Dehydrogenase	22.5328	36.8472	56.898	79.2989	24.779	33.6602	42.7517	53.6989
SGI-1776 free base	Pim	21.1882	30.8459	49.0307	71.7747	17.809	23.5326	29.4649	37.1552
Nepicastat (SYN-117) HCl	Hydroxylase	22.8213	37.9739	61.3062	80.9996	28.1477	38.8865	52.0951	61.5681
Oxaprozin	COX	26.6595	43.2855	72.1091	89.348	29.2252	38.0062	49.3012	60.3667
Alibendol	Others	26.6701	43.9926	67.9503	87.6955	32.2729	40.6805	51.5585	65.4359
ZM 39923 HCl	JAK	26.9559	43.5886	69.1025	83.2383	25.4793	30.5042	40.3331	48.5187
Dopamine HCl	Dopamine Receptor	25.2895	36.055	51.072	73.7242	26.9776	33.4775	40.1555	48.5003
WS6	IκB/IKK	22.1589	29.2035	41.4465	50.5787	29.4634	32.591	37.1263	41.4863
Sclareol	Others	36.5576	49.7105	73.3315	88.412	44.8312	48.5017	57.4448	66.9243
Dexmedetomidine	Adrenergic Receptor	24.6782	41.271	69.5724	84.4519	26.1867	33.9637	45.0822	55.3314
D 4476	Casein Kinase	23.5216	38.6439	64.7987	81.3896	25.1423	33.2536	46.1667	53.7183
Sertraline HCl	5-HT Receptor	18.5991	30.5165	55.6473	68.8841	29.1319	39.7475	54.0624	66.6453
Zidovudine	Reverse Transcriptase	24.8258	42.5155	61.6379	80.5041	26.4025	31.1155	42.1157	52.9302
NSC 405020	MMP	25.5817	43.5161	70.9519	85.964	31.087	40.3011	56.7577	64.6928
CB-839	Others	24.7548	36.8228	63.1395	80.4451	25.4355	33.4516	43.0443	51.2229
Xanthohumol	COX	26.203	41.9634	71.8453	86.411	33.206	44.9042	58.2696	67.8882
Chlorogenic Acid	Others	25.3389	38.7991	60.3419	83.3565	24.7992	31.6218	40.2774	50.5778
Idebenone	Others	25.9488	37.314	59.9801	82.8987	29.791	36.8212	46.7331	59.0152
Caffeic Acid	Others	26.0997	43.2268	67.2777	87.3386	29.0189	38.2197	48.1409	60.2251
Picropodophyllin (PPP)	IGF-1R	25.5156	25.595	73.0301	86.6171	22.4045	22.0913	38.9597	47.1785
EPZ5676	Histone Methyltransferase	21.8165	40.0294	57.7336	71.182	28.8344	39.338	49.5162	58.3949
Avanafil	PDE	21.5411	34.8386	62.8749	74.6527	30.5685	38.6292	51.5615	65.776
Toremifene Citrate	Estrogen/progestogen Receptor	28.216	45.764	63.9732	82.173	24.388	31.2226	37.0594	44.1038
Formoterol Hemifumarate	Adrenergic Receptor	22.0622	39.6402	57.2635	73.5584	24.5494	32.858	40.8239	50.8295
AT13148	Akt,ROCK,PKA,S6 Kinase	24.189	39.6275	60.3467	76.8279	27.8518	35.5912	48.8325	54.9698
Levobetaxolol HCl	Adrenergic Receptor	25.9439	42.865	72.4608	84.4783	30.0698	38.2493	49.3313	60.8699
Guanosine	Others	23.1324	38.221	59.803	83.0263	27.3658	37.0607	48.8729	61.0638
Thiabendazole	Others	16.3721	27.998	42.0541	60.4462	27.3806	38.5231	49.0265	62.8628
Ciclopirox ethanolamine	ATPase	22.3517	30.5648	49.7244	61.4248	21.0698	24.6028	30.6449	36.0129
MI-2 (MALT1 inhibitor)	Others	27.2893	42.353	67.1342	84.9809	29.7158	35.1703	49.7094	57.5743
UM171	Others	26.4534	35.5401	52.9464	66.2899	21.4745	24.1244	28.8285	33.4875
Clinofibrate	HMG-CoA Reductase	22.6178	35.8377	58.4004	78.6193	27.6434	36.7164	48.9436	59.8064
Dynasore	Dynamin	26.2618	41.8822	71.4425	86.5579	28.9232	36.9003	51.7773	59.3395
Mepivacaine HCl	Others	23.827	39.5349	66.7905	81.1529	27.8257	36.0216	47.152	59.0191
Itraconazole	P450 (e.g. CYP17)	24.0583	35.4522	54.5973	77.1748	17.9769	20.6996	27.7864	35.9235
Apocynin	Others	25.4392	42.1166	66.8436	85.8632	28.3532	36.2538	46.899	59.6293
Oxybutynin	AChR	24.0456	37.6675	57.9144	80.5772	24.309	31.049	39.1985	50.7702
Epinephrine Bitartrate	Adrenergic Receptor	26.8949	35.8113	58.5263	79.071	30.908	36.721	46.0343	56.652
(+,-)-Octopamine HCl	Others	24.8364	37.3274	67.8618	80.3001	29.1012	36.0109	47.5213	58.6613
Fesoterodine Fumarate	AChR	26.5055	40.2122	65.1497	83.5786	27.8852	34.5659	43.8624	54.8269
Coelenterazine	Others	22.0056	39.1072	58.906	74.9652	24.748	32.2961	45.6629	52.5773
JZL184	Others	22.83	35.6576	60.3491	79.7002	20.1545	27.5511	34.9934	43.8792
ZCL278	Rho	17.6335	29.052	49.2155	64.509	27.678	38.2832	49.6718	63.1473
R406	FLT3,Syk	26.615	36.6786	61.01	79.3133	22.0857	27.5406	33.471	41.0537
Biochanin A	FAAH	20.1429	31.2146	49.7073	73.3641	23.7639	32.4692	43.5239	53.9885
Elvitegravir (GS-9137, JTK-303)	Integrase	28.1105	43.7178	65.4777	86.3126	30.3776	36.1366	45.4084	58.2294
Nutlin-3a	Mdm2	26.1913	37.8213	60.5812	71.7983	27.0594	32.5348	42.4809	46.3192
Noradrenaline bitartrate monohydrate	Adrenergic Receptor	27.7226	41.6199	65.8672	84.4662	31.3658	38.8679	49.1451	59.687
Chrysin	Others	21.837	34.3611	57.56	77.4956	20.7856	27.3053	36.3158	46.0733
Methyclothiazide	Others	25.0679	41.6106	70.6082	82.8327	29.0227	36.7102	48.6013	59.9054
CHIR-98014	GSK-3	24.8653	38.8957	65.4824	77.5744	12.1458	14.8435	19.8129	23.6714
Tubastatin A	HDAC	24.3599	39.8946	66.9125	83.7249	26.3553	35.535	48.6002	56.6268
MetoclopraMide HCl	Dopamine Receptor	25.2834	42.4531	70.7784	88.3938	26.2077	35.5973	46.4191	57.2802
Pritelivir (BAY 57-1293)	Others	25.5521	43.2558	72.2949	87.9793	25.7679	34.0043	46.9926	55.4688
Erlotinib	EGFR	26.338	40.0785	70.0594	85.3882	27.6277	35.0776	47.9114	56.0084
Estradiol valerate	Estrogen/progestogen Receptor	16.1264	27.6504	47.0728	58.4352	25.9765	34.9036	46.7621	58.8742
Magnolol	Others	23.628	38.4962	63.7322	83.7228	25.1639	32.9796	43.6897	55.783
Atazanavir Sulfate	HIV Protease	29.384	46.2385	66.0487	87.4908	19.451	22.4439	27.3724	36.2595
PD-1/PD-L1 inhibitor 2	PD-1/PD-L1	22.7089	38.9222	64.0819	79.432	26.0253	35.4344	51.1313	57.0057
GS-9973	Syk	28.2917	45.8008	76.386	90.2646	22.3783	0.429483	38.6713	44.7135
Penfluridol	Dopamine Receptor	23.6828	36.3142	61.1151	77.7554	20.4885	26.6365	34.5026	42.1452
Maprotiline HCl	Adrenergic Receptor	29.1379	43.9911	68.4013	86.1243	29.6802	37.0183	46.5553	54.9744
Bepotastine Besilate	Histamine Receptor	21.7712	35.776	63.4038	76.9711	27.1747	35.519	47.9037	60.2058
Aspirin	COX	22.8496	35.571	60.7257	74.0069	23.5604	29.8505	37.5389	47.8232
Chlorpheniramine Maleate	Histamine Receptor	25.3438	41.9076	62.3364	83.8658	28.0712	34.4208	44.4227	58.2264
Ospemifene	Estrogen/progestogen Receptor	20.6192	30.688	49.4483	64.7537	34.0377	44.6124	56.4175	67.0364
UK 383367	Procollagen C Proteinase	26.2768	41.5816	64.1374	83.9142	27.5026	34.5206	44.62	55.0922
Sotrastaurin	PKC	26.2921	38.7174	63.8012	76.2506	35.3218	43.3243	54.8366	64.2999
Palmatine chloride	Others	22.2205	35.7823	60.2198	81.5847	18.6047	24.7929	33.5212	42.8864
20-Hydroxyecdysone	Others	22.7589	36.0046	56.5986	80.4356	22.7726	29.0403	38.4606	50.5383
Nithiamide	Others	25.5966	41.4334	66.9156	87.645	28.5193	37.8716	48.6606	61.3331
Curcumol	JAK	24.0536	39.3353	60.6841	82.3759	27.1872	36.4078	46.65	58.4822
Icotinib	EGFR	24.9193	33.8503	60.2577	73.3781	29.601	36.3909	46.1558	54.7522
DDR1-IN-1	Others	26.7598	43.4585	72.6601	89.0859	26.1033	33.2397	45.3667	54.6025
LB42708	Transferase	33.3538	44.8131	61.6245	69.4986	26.6941	30.3426	35.1599	34.9499
Hordenine	Others	25.5922	39.4155	61.4535	82.4346	23.4036	30.7971	38.3067	47.3799
Amiloride HCl	Sodium Channel	25.1028	41.2376	64.437	85.9148	30.0177	38.9681	50.2319	64.6351
Penicillin G Sodium	Others	24.2067	37.1387	66.0946	84.7541	21.7809	29.9468	39.399	47.9878
AZD8186	PI3K	23.3384	30.2705	38.3271	42.4434	14.4629	14.3692	15.3364	16.5539
ML161	Others	26.2705	46.1313	78.9203	89.9223	23.5839	30.5214	40.0177	50.8123
KU-60019	ATM/ATR	26.7009	44.849	66.8848	88.869	26.7863	38.7725	46.9901	56.1489
Hematoxylin	Others	23.9321	37.0747	59.8779	80.018	24.6573	32.6315	41.868	51.9279
JTC-801	Opioid Receptor	16.7907	32.3784	53.4777	62.489	22.1316	29.7322	41.6537	51.8895
Cetirizine DiHCl	Histamine Receptor	36.1045	39.2216	58.5137	73.2474	27.8193	28.7521	32.7058	35.5603
Telatinib	VEGFR,PDGFR,c-Kit	27.3765	36.7896	56.3795	79.13	29.4468	33.5252	42.6318	53.6306
ML323	DUB	24.7511	41.1159	70.9191	85.6684	28.8199	39.2422	52.2651	62.8559
MI-2 (Menin-MLL Inhibitor)	Histone Methyltransferase	24.0744	41.4605	68.832	84.7717	24.6621	31.8399	43.9382	54.7223
MK-801 (Dizocilpine)	GluR	22.6366	41.0162	68.8507	80.2612	26.9582	35.7959	47.6313	60.263
TAK-875	GPR	26.1989	40.2773	66.6402	86.3921	29.7288	38.1259	50.8782	61.8231
PF-431396	FAK	20.2961	31.8001	56.7094	69.8715	22.9175	30.5281	42.4309	49.7554
Coumarin	Others	24.9841	41.655	66.6536	85.7724	27.0176	34.6296	46.1468	58.4967
Tenofovir Alafenamide (GS-7340)	Reverse Transcriptase	24.3058	38.3663	64.6206	80.6795	28.4432	35.5185	51.57	59.5435
PD173955	Bcr-Abl	26.5665	40.7285	67.1648	85.8623	20.9495	25.8677	34.7849	42.7057
Doripenem Hydrate	Others	28.3441	45.2544	65.4618	85.7471	32.4715	43.3586	53.5446	61.9712
O4I2	Others	24.1796	39.9017	67.379	83.3568	28.6496	37.3813	51.8768	62.3319
Closantel Sodium	Others	25.1032	41.803	70.7431	82.1168	32.9821	39.6215	53.4898	68.0982
Mupirocin	DNA/RNA Synthesis	23.9357	38.9397	65.269	85.29	23.9943	32.0474	42.6501	53.9785
Obeticholic Acid	FXR	26.0072	42.0834	71.094	86.934	30.8401	40.0953	55.091	65.1105
SKF38393 HCl	Dopamine Receptor	25.7813	43.4397	69.7909	86.0749	26.2883	34.3153	45.392	55.4455
Dyclonine HCl	Others	25.5516	42.3429	61.8462	81.9195	24.6498	33.0052	40.2536	49.9337
RI-1	Others	26.01	42.6052	72.7839	87.2337	27.5557	35.8454	50.2456	58.4134
EPZ015666	Histone Methyltransferase	25.4572	40.432	65.6558	79.732	26.3352	33.2018	46.5456	52.1849
Spautin-1	Autophagy	23.5011	39.6667	68.5981	82.7126	26.0978	34.4314	48.1429	58.1277
ENMD-2076	Aurora Kinase,FLT3,VEGFR	25.018	33.5185	59.2226	81.1011	18.6636	19.6185	21.3339	38.2893
Salidroside	Others	19.4867	31.3221	50.3521	72.2824	22.1001	30.2699	39.7819	51.8809
Enalaprilat Dihydrate	RAAS	24.2624	43.4867	63.4938	82.4966	26.4976	33.937	43.16	57.0231
Pyrimethamine	DHFR	26.03	42.3518	66.4903	87.1865	28.8457	36.5737	47.4528	61.1563
AZD3839	BACE	22.9447	40.0235	63.3318	80.3692	25.3074	34.1849	47.3208	56.1235
Emodin	Dehydrogenase	25.2368	42.1493	64.7829	85.7769	27.6378	36.9084	47.7557	59.4852
Poziotinib (HM781-36B)	EGFR	22.9412	35.1184	52.4956	67.4126	22.3195	27.8115	36.8452	41.5375
UNC-2025	TAM Receptor,FLT3	24.1274	32.1406	47.9303	59.8828	28.6055	35.969	44.0341	44.9813
Phenoxybenzamine HCl	Adrenergic Receptor	23.5421	37.5886	59.7033	78.2173	17.8391	23.9369	29.4504	37.5513
AST-1306	EGFR	21.9855	35.3212	53.7355	76.9036	22.0957	28.4348	38.433	48.9808
G-749	FLT3	13.5906	21.0646	34.6483	44.2727	23.7003	31.3007	41.0061	48.9375
Nimodipine	Autophagy,Calcium Channel	26.0608	42.0924	61.3751	84.6075	28.7094	37.2292	46.6444	59.0793
Benzocaine	Sodium Channel	24.5475	39.6832	65.9935	85.2676	23.5752	31.7029	41.9622	51.9143
Volasertib (BI 6727)	PLK	28.0067	37.7264	46.1885	58.0843	24.3717	27.6274	29.8921	32.0643
LEE011	CDK	28.8504	46.6562	72.7163	87.0288	27.3379	35.3646	44.958	52.3301
GSK1324726A (I-BET726)	Epigenetic Reader Domain	26.7203	37.709	47.9748	51.3991	20.089	23.0347	25.3104	24.5222
Methscopolamine	AChR	25.7352	43.0652	66.5102	87.5343	30.7404	41.1275	52.1311	66.3511
Pancuronium dibromide	AChR	24.4189	38.3495	61.2214	80.4866	28.4265	35.621	46.4775	59.4953
Homatropine Bromide	AChR	25.3378	41.7209	69.9732	81.672	31.0076	39.7679	51.9819	63.4695
Rivastigmine Tartrate	AChR	15.3718	24.9711	40.2828	53.6674	29.1408	39.7753	51.2874	64.6125
Methoxsalen	Others	25.8682	41.1083	64.8337	87.1766	28.5722	37.1814	48.453	61.1672
Artesunate	Others	27.81	41.2439	62.7613	84.2003	25.0188	29.5405	38.065	48.168
Dofetilide	Potassium Channel	25.3078	43.1691	65.9414	85.1028	29.0176	36.9164	47.2697	62.0637
Ritodrine HCl	Adrenergic Receptor	27.4438	42.6181	68.2111	87.0612	31.8037	42.3015	54.1321	64.186
KC7F2	HIF	24.1083	39.8806	69.0598	83.6143	30.3669	41.2253	59.1883	67.0214
Trifluoperazine 2HCl	Autophagy	28.2421	44.5362	76.0236	88.5274	27.5905	35.4212	46.193	55.0451
Tacrolimus (FK506)	mTOR	24.4007	37.4618	63.3295	80.2949	21.1644	29.5176	37.2796	44.332
Degrasyn (WP1130)	Bcr-Abl,DUB	19.2814	26.8443	39.2017	59.1607	19.3239	24.8426	32.2077	37.749
Losmapimod (GW856553X)	p38 MAPK	29.697	44.5993	70.7832	87.2716	29.0956	37.1692	46.5281	54.4723
Dapoxetine HCl	5-HT Receptor	29.7371	43.0317	62.2379	83.1615	26.3296	34.6684	39.3949	46.932
Pexmetinib (ARRY-614)	Tie-2,p38 MAPK	31.3296	46.3712	68.788	81.027	30.1031	38.0122	46.8258	49.6582
Stattic	STAT	23.8776	34.7906	55.1577	75.9821	25.566	33.1874	41.5855	51.8911
CGP 57380	Others	28.3719	45.6205	75.199	89.0609	25.3324	31.9541	42.4747	50.7525
LCL161	IAP	24.3829	39.7075	66.5064	85.4138	26.3421	35.9071	46.8032	58.9106
Semaxanib (SU5416)	VEGFR	26.1029	40.8605	71.4065	85.0485	28.3782	34.9092	45.8191	59.029
LY2157299	TGF-beta/Smad	28.6618	40.684	65.1492	85.9172	29.577	36.2994	45.0399	56.6066
AZD3463	ALK	27.9992	37.8264	60.8478	84.2162	22.1229	28.4682	34.1661	42.491
E3330	DNA/RNA Synthesis	22.9425	38.3903	66.1655	81.8589	28.1329	37.9823	52.4519	64.1188
DL-Carnitine HCl	Others	27.3269	45.5322	70.4624	89.4906	29.8553	39.9005	51.5309	62.4738
TW-37	Bcl-2	55.276	59.4248	86.4297	99.7531	60.6073	43.9257	70.0216	69.8945
ME0328	PARP	28.328	43.7621	71.3855	88.8913	29.5444	37.0389	51.8527	59.2448
Dabigatran Etexilate	Thrombin	19.2696	32.4462	49.1968	71.0041	20.6788	28.8299	38.0186	48.6993
Anagrelide HCl	PDE	25.6282	42.6789	73.682	85.2378	28.671	36.1666	49.3167	60.9464
Rosiglitazone maleate	PPAR	27.7962	43.0801	66.5943	83.5147	28.3422	34.2998	44.221	54.4309
ICG-001	Wnt/beta-catenin	24.3094	34.6838	54.3592	75.0371	23.8804	29.5172	38.2923	47.1173
Scopine	Adrenergic Receptor	20.1606	30.1965	49.5146	68.9475	26.4723	33.6019	45.4776	57.9011
Sofosbuvir (PSI-7977, GS-7977)	DNA/RNA Synthesis	25.5229	36.0427	56.7129	72.6851	32.6468	38.8289	49.3689	59.4692
Mexiletine HCl	Sodium Channel	24.2771	40.1528	67.9985	86.3919	25.189	34.859	45.0649	57.3655
Necrostatin-1	TNF-alpha	26.4435	41.3723	69.4737	87.2515	27.7926	35.8694	51.223	58.6915
Epinephrine HCl	Adrenergic Receptor	27.5005	46.2053	74.8457	86.7405	31.7906	38.6789	51.1487	64.1796
HC-030031	Others	24.9232	42.9786	69.8217	79.3478	21.5282	27.098	35.7869	43.8716
Tenatoprazole	Proton Pump	22.1762	34.3428	56.792	75.4536	22.2501	30.9971	41.3286	48.4705
BTB06584	ATPase	26.2193	44.5784	73.8239	88.3269	23.9668	29.7537	42.1742	51.7179
Neohesperidin	Others	25.1425	35.4126	57.7403	77.93	24.5728	30.2795	39.7043	48.7948
Sitafloxacin Hydrate	Others	28.2615	45.9453	66.6312	86.9166	32.3242	44.0219	53.5294	63.7365
L-Adrenaline	Adrenergic Receptor	24.4541	38.169	59.9761	78.726	28.8659	36.9404	47.2594	59.5836
Ethynodiol diacetate	Estrogen/progestogen Receptor	21.9008	34.7559	57.7185	66.4349	31.4764	40.6704	52.1606	61.2275
3-Methyladenine	PI3K,Autophagy	30.4143	51.8378	85.4015	93.4181	39.7764	50.4014	66.5214	78.3696
GSK256066	PDE	27.3742	41.4977	65.0759	82.8419	20.5021	24.6357	31.6508	39.8003
JNK-IN-8	JNK	20.9373	36.3491	62.8409	79.6608	16.7164	23.6188	31.5798	40.806
Doxazosin Mesylate	Adrenergic Receptor	30.0838	50.5104	70.5405	90.5606	21.1082	25.658	31.2001	40.7726
TAK-715	p38 MAPK	26.6093	40.6826	67.5126	77.3716	20.7597	25.4119	31.9935	38.7387
Resminostat	HDAC	23.9508	34.0024	49.9136	68.0574	24.5374	29.9976	36.9892	44.7627
8-Bromo-cAMP	PKA	22.7132	36.7027	63.4771	81.821	23.9554	32.6495	46.0939	55.4062
L-685,458	Gamma-secretase	22.7884	34.4192	54.9866	68.5325	33.5892	41.7408	57.4049	64.8653
(R)-Nepicastat HCl	Hydroxylase	23.6374	37.65	63.7522	82.7081	23.002	32.355	41.2662	51.7075
Rupatadine Fumarate	Histamine Receptor	21.0343	35.6789	63.5434	75.6402	25.1356	33.3208	45.5176	58.0953
Cathepsin Inhibitor 1	Cysteine Protease	22.9765	36.6403	64.5513	77.0148	19.2307	24.8976	32.7126	41.4439
Lincomycin HCl	Others	23.5761	38.4072	61.5477	81.7935	26.0785	34.0029	47.0975	58.1746
Ataluren (PTC124)	CFTR	24.175	39.6683	62.8795	81.7941	23.6437	31.0565	40.5141	51.4454
Diclofenac Diethylamine	Others	21.8265	39.1985	65.066	75.9183	26.9052	35.8236	47.6415	60.1881
Meglumine	Others	25.7469	41.0884	61.8782	83.9887	28.6998	38.171	48.6915	60.2582
Bosentan Hydrate	Endothelin Receptor	23.3969	44.995	73.853	82.4486	26.9604	35.769	48.4331	61.1513
Pexidartinib (PLX3397)	CSF-1R,c-Kit	24.9536	41.7351	68.7178	83.7988	32.2567	42.7284	61.4428	69.748
Dp44mT	Others	26.0966	34.5287	30.0697	27.5798	26.8255	24.787	23.1173	18.2572
Asaraldehyde	COX	23.7139	35.9066	59.8913	82.7472	26.2103	34.371	45.9059	58.9006
Quercetin	Sirtuin,PI3K,Src,PKC	25.993	40.9813	63.7159	84.557	25.4948	33.2348	43.0577	53.4247
CCT128930	Akt	31.4661	39.6086	59.2004	76.781	26.8148	32.8185	36.5103	42.1634
5-Aminolevulinic acid HCl	Others	25.5381	42.5449	66.8016	87.2335	26.3625	35.1022	45.3139	58.0423
Suprofen	Others,COX	28.5037	44.3453	66.6396	86.1997	29.5664	37.1479	44.9651	57.6354
SC-514	IκB/IKK	24.4886	38.2792	60.1453	80.966	21.0171	27.4145	35.5059	44.7951
Tanshinone IIA	Others	28.0831	40.9376	63.0789	84.7932	27.6744	33.5929	43.6506	53.8884
4SC-202	HDAC	22.9965	25.2701	99.9162	99.7856	22.1671	20.6585	60.6559	62.0336
Escitalopram Oxalate	5-HT Receptor	25.019	42.4343	73.7234	83.345	27.527	35.9848	47.0379	59.1502
GW5074	Raf	27.3817	47.3292	76.3339	86.4846	16.274	20.863	27.4753	33.1637
Dibutyryl-cAMP (Bucladesine)	PKA	24.7594	39.8471	66.8148	85.7778	26.0376	35.0703	48.7781	58.221
Luliconazole	Others	23.1731	38.1256	62.8332	82.3141	20.8277	29.2206	37.937	47.81
Mestranol	Estrogen/progestogen Receptor	27.5595	44.5515	68.8532	88.0135	31.0791	39.6902	50.3992	64.1577
Fosaprepitant dimeglumine salt	Others	22.9914	35.2323	63.9151	76.1043	21.4976	28.1574	37.4423	46.0042
XL388	mTOR	31.2111	48.7445	74.4056	89.5187	26.8008	33.8777	41.9286	49.7069
Moguisteine	Others	25.443	42.5729	72.1017	82.9331	27.315	34.657	46.0911	57.5919
Artemether	Others	26.904	40.9839	63.0218	81.5489	26.7699	33.0339	42.8126	52.5054
BLZ945	CSF-1R	25.0046	41.7984	69.1137	83.6966	24.5435	31.5196	43.326	53.1656
Aloe-emodin	Others	24.8564	35.926	58.0316	81.2566	27.3526	34.4866	45.3017	57.8705
I-BET-762	Epigenetic Reader Domain	28.9976	41.7928	60.731	82.2768	25.1967	34.3654	40.3063	46.2718
Phenindione	Others	24.6286	39.4213	59.7598	81.2314	30.1958	39.6902	50.4671	64.4619
Cediranib (AZD2171)	VEGFR	45.8053	58.4341	79.3389	93.7388	56.1622	51.0697	62.1201	74.4863
QNZ (EVP4593)	NF-κB,TNF-alpha	26.0517	37.1515	60.6436	73.8024	22.1079	27.6587	33.8184	40.6006
Azaguanine-8	Others	26.4526	41.7131	71.0776	86.8056	27.5115	37.8999	47.3776	58.5257
Avagacestat (BMS-708163)	Beta Amyloid,Gamma-secretase	23.803	34.5684	54.1661	75.243	27.9511	35.2989	44.8701	57.2931
Benzethonium Chloride	AChR	23.6908	36.8939	62.6276	80.898	22.4967	30.9097	41.0012	49.8168
AZD2461	PARP	26.5725	41.1159	65.567	85.3868	28.7047	38.1302	48.8571	59.8394
Bisacodyl	Others	24.7782	41.577	69.3095	79.7988	30.8148	40.0161	51.7539	64.3925
AGK2	Sirtuin	26.7568	45.2967	71.5426	86.4576	31.9102	41.5739	52.6106	66.9059
MK-1775	Wee1	26.935	31.4691	44.0346	51.4762	20.7361	21.3761	22.3377	25.7151
UPF 1069	PARP	25.5412	40.0258	67.6535	83.8854	28.0495	37.4424	51.9649	59.7805
Cyclamic acid	Others	26.6653	50.2261	79.7062	88.6714	31.0879	40.3169	53.2938	67.0848
Nitenpyram	AChR	25.6849	40.1741	68.5974	87.6099	25.2908	34.3075	44.5282	56.0016
Erdosteine	Others	25.3301	41.3585	63.6534	85.2698	25.1612	31.4103	41.6152	55.0182
Defactinib (VS-6063, PF-04554878)	FAK	22.4566	34.6356	54.971	69.08	22.9748	29.0302	39.1201	45.9094
PTC-209 HBr	Others	23.5756	36.9485	57.0202	73.6067	24.0695	30.1748	43.558	48.8736
LDC1267	TAM Receptor	26.9875	37.0822	59.9913	72.0312	26.3048	31.4541	38.7135	45.6698
Doxofylline	PDE	25.2927	39.7447	65.8799	86.6647	27.1669	36.0885	49.2882	60.5846
Cobicistat (GS-9350)	P450 (e.g. CYP17)	26.1226	39.9809	64.4044	77.4187	35.1572	43.7409	56.611	67.8175
Isradipine	Calcium Channel	20.713	33.6674	50.5105	73.1318	20.0932	27.504	35.1898	46.1949
TMP269	HDAC	24.7168	40.5659	67.7221	85.8366	31.7685	43.0566	59.2335	71.855
AZD2932	VEGFR,c-Kit,PDGFR,FLT3	25.9931	43.4852	68.7776	85.4724	26.0281	35.3354	44.6948	55.7492
PD 151746	Cysteine Protease	28.2495	44.1321	71.1309	86.8693	27.6665	35.1387	48.2505	55.451
Nicaraven	Others	22.9486	35.1694	59.9057	80.709	22.3666	30.1023	41.4365	51.2764
Pefloxacin Mesylate	Others	26.6642	46.2427	69.9241	86.2448	31.6213	40.7401	52.8058	66.6802
S- (+)-Rolipram	PDE	27.1622	42.8285	64.122	85.9322	32.2585	40.5079	53.8122	66.556
Guanabenz Acetate	Adrenergic Receptor	26.3285	42.1229	71.9631	82.9292	28.4555	36.4817	47.5483	58.4557
Difluprednate	Others	23.5072	40.7882	66.541	76.8697	29.3746	38.5958	51.372	62.6718
Naringenin	P450 (e.g. CYP17)	23.3649	37.1908	57.6716	77.5003	18.295	23.7921	31.832	39.5942
NSC 319726	p53	11.8495	15.923	16.7323	14.2715	29.9181	29.8982	26.672	23.5135
Adefovir Dipivoxil	Reverse Transcriptase	25.7322	40.7354	61.7088	83.3001	30.6252	41.2425	52.3323	64.7052
L-Ascorbyl 6-palmitate	Others	24.4102	36.4135	58.4693	80.9311	25.7529	34.1868	44.938	55.7355
2-Thiouracil	Others	25.2753	43.8967	73.3525	83.3811	28.6027	36.294	49.4789	61.6033
Tofacitinib (CP-690550) Citrate	JAK	24.0518	38.7069	64.9481	84.4983	22.5851	30.6248	39.7386	51.8326
Ivabradine HCl	Adrenergic Receptor	26.1129	42.0294	64.8176	87.3337	33.0685	45.1603	55.4655	72.2637
Solifenacin succinate	AChR	23.8267	44.6891	73.6931	83.8685	27.9681	37.8061	51.7699	64.3332
IOWH032	CFTR	28.0128	43.7569	70.4231	88.0984	25.5524	34.4386	43.4463	52.5337
Fenoprofen Calcium	Others	26.6537	43.9614	64.4372	84.8209	29.3046	37.9253	49.842	60.9813
Etoposide	Topoisomerase	32.9429	42.9055	50.1938	60.4608	30.8521	33.8029	34.3025	37.0335
MCB-613	Others	27.1816	41.3951	60.5958	74.3937	30.1725	35.3926	46.027	54.0158
Fenofibrate	PPAR	26.3518	44.7774	65.2989	85.3211	27.2077	36.4424	44.063	57.6321
SD-208	TGF-beta/Smad	27.3256	43.5501	71.5887	86.3056	24.4423	32.0739	42.1031	50.5112
Ramipril	RAAS	27.8692	43.8633	65.8036	87.5527	29.7169	37.3993	46.7738	61.0877
STF-31	Others	30.4472	49.0202	79.1786	91.0058	27.2212	35.0245	49.8815	53.2469
Quetiapine Fumarate	Dopamine Receptor	25.5728	43.8456	64.4799	84.3803	26.1459	34.5952	44.2197	56.4596
Diminazene Aceturate	Others	27.2661	49.1563	78.7915	87.3394	33.0106	41.6959	54.906	69.2296
Riluzole	Sodium Channel,GluR	36.8347	51.3599	71.2758	88.8472	41.3486	43.647	52.104	65.3072
Ethambutol HCl	Others	25.6874	44.9279	73.3329	83.2885	30.0563	38.3321	50.2764	63.8272
Shikimic Acid	Others	24.4977	39.8398	61.1785	81.5013	25.4832	33.2454	44.3801	55.5344
Cinchonidine	Others	21.3683	33.449	52.4971	73.2397	20.519	27.3411	35.4632	46.0724
MRS 2578	P2 Receptor	26.8327	53.1639	82.1487	90.5635	27.1428	35.1814	47.9372	60.0228
Erythromycin	Others	25.0264	40.1799	59.5093	81.5331	27.1809	34.6812	43.2604	58.029
Diosmetin	P450 (e.g. CYP17)	25.2409	42.4205	66.624	87.0368	24.1321	33.023	44.2179	54.5343
Ethinyl Estradiol	Estrogen/progestogen Receptor	23.2845	41.5723	58.8756	77.1282	29.0414	40.3205	49.6955	63.0683
Miconazole Nitrate	Others	25.8005	42.8343	63.8303	86.005	27.1801	37.6093	46.8516	59.4061
Mitotane	Others	27.606	44.9461	67.7186	86.2327	28.5495	37.2214	47.22	58.4796
Rigosertib (ON-01910)	PLK	26.9464	86.9203	88.2114	89.8731	18.74	16.9509	58.3436	41.0031
LDC000067	CDK	25.3531	38.7598	65.1251	84.5327	22.5014	29.5494	44.2726	49.2269
Rosiglitazone	PPAR	24.5629	40.5917	62.3525	82.3278	28.2122	37.0243	49.3062	62.0851
CPI-203	Epigenetic Reader Domain	30.8861	43.3244	56.2947	63.8515	27.5535	32.5125	35.9242	37.4024
Raloxifene HCl	Estrogen/progestogen Receptor	33.4153	56.5308	73.3988	91.1021	33.3215	44.6528	52.5608	59.6583
Voreloxin (SNS-595)	Topoisomerase	16.7832	27.7926	31.9904	34.8371	29.9066	35.1664	39.8709	40.7739
Rofecoxib	COX	22.2033	34.2347	62.7626	75.6424	26.4046	36.3303	47.5466	59.0856
Galeterone	P450 (e.g. CYP17),Androgen Receptor	27.7986	43.771	72.7749	84.39	21.6641	27.3168	35.9951	43.2002
CPI-360	Histone Methyltransferase	23.5102	36.8883	60.6343	79.0073	30.0152	41.2613	54.8375	66.2743
PMSF	Cysteine Protease,Serine Protease	23.6137	38.3042	65.4623	77.1984	25.3578	33.337	43.0754	54.4751
Phenylbutazone	Others	29.0841	47.4388	72.8639	90.5473	30.2216	37.8391	48.2527	61.8299
IWP-L6	Wnt/beta-catenin	28.1199	45.6351	73.0963	92.8292	29.1181	39.7259	51.3112	63.2161
RG2833 (RGFP109)	HDAC	28.1818	42.5365	69.759	86.3866	28.5597	39.2564	48.083	57.623
Pramipexole	Dopamine Receptor	23.2669	36.501	58.6548	78.7723	25.9134	33.4329	44.2993	57.7715
Genipin	Others	23.0235	37.0127	60.4998	80.1588	22.707	31.6561	41.8667	52.0609
Pentamidine	Others	24.3596	38.7975	68.189	76.3153	29.5817	37.3466	48.0593	61.0472
BMN 673	PARP	35.6601	44.7301	55.7361	68.6631	28.2422	33.1695	35.3509	35.823
Vidarabine	DNA/RNA Synthesis	23.8412	39.9696	59.0471	79.9841	16.748	20.576	26.8398	37.0216
FTI 277 HCl	Transferase	26.7883	42.8374	72.2371	88.7189	24.7549	33.615	46.5879	54.0228
Dorsomorphin (Compound C)	AMPK	25.907	43.6602	70.9594	86.1231	25.915	34.8785	47.5795	56.7982
Oleuropein	Others	27.5876	45.994	74.2752	88.6222	24.9317	32.3951	46.3997	52.8218
Ki16198	LPA Receptor	26.7126	45.7119	76.8101	87.2025	27.9188	36.8588	48.9453	60.1191
Sulfadiazine	Others	23.1998	38.6766	59.3447	81.3636	24.9769	33.6848	44.1507	57.7934
ONO-4059	BTK	25.4371	42.026	69.8005	84.8853	24.1982	32.8665	46.0858	53.2834
Telbivudine	Reverse Transcriptase	25.5056	42.8697	67.4906	87.6547	26.8332	34.4447	46.4431	60.8554
Meclofenamate Sodium	COX	25.8315	40.67	66.2508	85.2814	29.1569	38.8966	51.7901	63.5453
Valnemulin HCl	Others	22.848	35.8439	59.5003	78.3444	22.2985	29.4736	38.9019	50.481
Ciproxifan	Histamine Receptor	27.1578	42.9342	74.2971	84.8566	22.1691	28.1311	36.203	45.7362
Bindarit	Others	20.3983	32.6337	60.0795	73.6202	25.2981	34.2024	48.4154	60.305
BQ-123	Endothelin Receptor	27.6244	43.3516	71.8272	86.3696	30.174	38.3614	52.9719	62.3866
MS436	Epigenetic Reader Domain	25.1666	41.0444	67.0332	84.9148	33.0103	47.8848	62.9487	73.6708
Sotalol	Adrenergic Receptor	24.8895	39.5506	62.2624	81.2532	25.3213	31.416	42.7656	54.6784
Adenine HCl	DNA/RNA Synthesis	23.4814	40.282	62.1013	80.343	20.2001	26.2471	34.2981	45.7222
Aloin	Others	23.8352	34.4694	57.6042	78.8629	24.8347	32.1109	43.6146	54.3592
Ketoprofen	COX	27.9177	43.8079	67.3412	88.8076	30.7064	40.3776	52.6209	64.6196
NU1025	PARP	24.1425	42.0616	67.2836	81.2388	31.1588	41.3963	58.6602	69.3633
Flupirtine maleate	DNA/RNA Synthesis	30.0106	50.5348	71.3578	92.2578	17.138	20.572	26.2772	34.8648
Zolmitriptan	5-HT Receptor	24.9976	41.1743	61.4812	82.4563	23.2384	28.903	38.5909	50.7609
Astragaloside A	Others	25.437	35.418	58.2332	81.5263	23.5643	29.6604	38.3991	50.0167
Triclabendazole	Microtubule Associated	26.6819	44.2009	72.1011	83.9215	33.4251	42.4573	55.991	69.6312
Azelastine HCl	Histamine Receptor	30.2023	47.3297	72.3617	90.7555	30.8198	39.6272	50.3322	61.3635
PP2	Src	22.8468	37.2621	63.6064	80.7212	22.3644	31.1717	42.1298	52.3571
Lomerizine HCl	Calcium Channel	26.1803	42.9076	72.4585	83.945	27.4335	34.9228	47.449	58.2992
Apoptosis Activator 2	Caspase	27.7846	44.2991	73.9549	87.0329	18.0144	22.6885	30.5361	37.4134
Rotundine	Dopamine Receptor	27.214	44.2224	70.5382	88.7236	26.3457	34.0084	44.9823	56.9559
Cefditoren Pivoxil	Others	23.1895	38.6877	59.27	80.231	21.1479	29.2924	38.0948	48.5192
Clofibric Acid	PPAR	24.5276	39.139	66.4394	83.9956	20.0418	28.1435	37.6996	45.5284
Phenylephrine HCl	Adrenergic Receptor	25.2037	41.4759	66.0929	86.4077	29.0738	39.0643	52.8645	66.1235
Cyclandelate	Others	27.1081	41.5838	68.546	86.0012	29.4489	38.8451	49.722	61.9929
Methazolamide	Carbonic Anhydrase	24.0288	42.7687	70.5958	80.626	27.6487	36.2547	48.8115	61.613
Uridine	DNA/RNA Synthesis	26.9886	43.2518	64.8961	86.7703	29.5407	39.9008	50.2926	63.0952
(-)-Blebbistatin	ATPase	26.9391	40.8749	65.9137	82.6566	33.4249	43.5202	58.2115	68.1441
Prasugrel	P2 Receptor	28.0789	48.3165	69.6116	91.3625	29.5423	38.9825	51.0304	63.8998
CGS 21680 HCl	Adenosine Receptor	27.8509	44.7352	66.8002	88.2296	30.4955	38.5136	49.2536	64.2246
Apremilast (CC-10004)	PDE	25.899	41.1606	66.9932	85.6574	25.8762	33.6848	47.7172	56.9614
AZD6482	PI3K	27.8009	43.8995	60.3815	80.1103	26.8903	35.6445	42.8357	51.5808
Sirtinol	Sirtuin	25.46	38.2181	64.6357	76.3008	22.7862	29.1074	37.4111	45.4593
Butein	EGFR	26.9837	41.566	71.8989	88.0319	25.1084	33.2396	45.705	54.5474
Terbinafine HCl	Others	25.4443	43.1007	67.7952	86.0601	26.8322	36.2064	48.4583	60.4363
Chlorzoxazone	Others	26.3905	39.5478	65.96	85.112	23.5176	31.2271	39.9706	50.5274
Sclareolide	Others	28.8217	40.0416	63.8024	85.7903	30.193	37.0533	47.8973	59.8914
Florfenicol	Others	24.7645	40.9065	66.3337	85.0016	23.4294	32.7309	43.1717	53.5923
Omecamtiv mecarbil (CK-1827452)	ATPase	27.6094	44.4327	69.7083	88.35	30.6117	39.08	51.717	65.2815
Epiandrosterone	Androgen Receptor,Estrogen/progestogen Receptor	17.9334	26.146	49.6579	61.9698	21.8885	29.4291	40.7756	50.4127
GSK3787	PPAR	26.8578	42.9638	71.3503	86.7769	27.7141	34.896	47.403	59.6821
Isoprenaline HCl	Adrenergic Receptor	26.2	41.0184	65.6161	84.5329	30.1961	40.0635	51.8513	64.9429
Tubacin	HDAC	26.4875	39.0169	61.608	81.7208	29.6335	38.1962	49.8638	60.9565
Arecoline	AChR	30.6403	48.673	72.2968	88.7061	34.3886	41.7571	53.1418	66.3945
Diclazuril	Others	28.6437	46.0638	66.0907	86.2929	28.0265	36.9722	45.7483	56.3301
Everolimus (RAD001)	mTOR	55.9072	51.2137	59.382	67.4125	69.805	59.9576	46.2861	56.162
Sotagliflozin (LX4211)	SGLT	27.3492	46.3441	74.3428	88.0189	29.2075	37.3051	51.8695	62.7241
Nicorandil	Potassium Channel	25.1223	44.6838	65.5506	84.0049	29.2426	39.1951	51.7653	65.2487
Norethindrone	Others	20.8185	34.0204	55.9199	63.3733	28.2071	37.9276	48.255	57.3202
Carmofur	DNA/RNA Synthesis	30.8402	48.7883	68.5016	86.7577	37.6067	48.6701	57.685	70.628
Risperidone	5-HT Receptor	27.1605	43.9139	67.1677	87.6776	24.7414	31.9545	40.5894	53.3417
Alizapride HCl	Dopamine Receptor	22.3397	35.9239	57.8436	75.621	22.0058	30.4045	40.1485	49.7573
AZD3264	IκB/IKK	28.8986	48.197	77.3771	90.1853	26.7049	34.0538	47.5777	55.6811
Homatropine Methylbromide	AChR	28.478	47.753	79.8565	91.3199	28.0923	36.1845	47.5486	60.1946
N6022	Others	25.2508	40.7431	67.6793	85.4983	27.3115	36.8909	49.5819	61.8086
Calcium D-Panthotenate	Others	26.3309	40.2932	67.857	86.5426	25.411	34.8575	45.4449	55.8395
LDN-57444	DUB	18.2748	30.4935	48.2011	62.0608	29.9757	42.1966	57.2927	68.0599
AT101	Bcl-2	30.1596	45.9083	73.3846	83.5606	20.374	25.1343	29.9304	37.7433
BIX 01294	Histone Methyltransferase	24.3034	41.9604	69.5506	86.8931	26.0921	36.4819	51.2634	62.3837
BMS-345541	IκB/IKK	29.431	46.9298	77.3265	90.7144	28.7991	35.7125	49.4489	59.3616
NXY-059	Others	24.0687	38.6291	65.7371	86.0823	14.3929	21.1747	26.6697	34.4272
(+)-Matrine	Opioid Receptor	25.1933	35.1572	56.7262	78.9155	25.9771	32.1435	42.0945	54.4386
Flunixin Meglumin	COX	30.0693	46.7159	70.0199	88.6229	31.6159	39.3587	49.5624	62.3454
Repaglinide	Potassium Channel	27.8781	47.1611	65.5284	87.2427	31.768	42.6147	53.2977	66.5361
CORM-3	Others	28.5269	44.1716	75.9507	90.9461	21.4157	27.5749	38.4312	45.7002
PP1	Src	18.2379	29.8192	47.5337	68.3763	25.5557	38.6975	51.7035	64.1574
GSK2334470	PDK-1	28.642	40.8991	66.1269	83.6594	26.2998	33.0144	41.3894	51.4593
Pilocarpine HCl	AChR	26.1261	41.7564	67.3868	85.1594	23.9084	32.2766	41.5955	52.2077
CH5132799	mTOR,PI3K	27.9001	45.1542	69.9439	87.6134	30.0335	39.6658	51.5773	63.2038
TAK-733	MEK	25.5711	38.3466	61.0543	80.529	26.5314	33.4009	44.3475	56.0059
Nifedipine	Calcium Channel	28.6983	45.6329	69.5005	89.0458	30.2013	37.6392	49.2594	62.8143
Lamotrigine	5-HT Receptor,Sodium Channel	27.9922	47.715	76.7751	86.7719	27.7835	35.2816	48.3539	57.7418
Piperine	P450 (e.g. CYP17)	27.2366	41.4816	66.4439	86.7183	29.9088	38.5658	51.0589	63.8471
Splitomicin	Sirtuin	28.1525	45.7218	74.8291	90.3008	22.6322	28.4873	40.912	48.6996
Fenoprofen calcium hydrate	Others	22.7969	36.0359	61.2493	75.9208	24.0355	31.9428	43.1225	53.7083
CID755673	Others	27.774	43.1095	73.1282	91.4509	30.3112	40.8639	53.9691	66.9682
GSK2126458 (GSK458)	mTOR,PI3K	18.6448	20.2708	71.9572	78.5269	19.9165	20.1843	26.2579	56.2861
Clarithromycin	P450 (e.g. CYP17)	25.9988	38.5186	60.9855	83.339	26.3968	35.4923	45.9335	56.7874
Dronedarone HCl	Potassium Channel,Sodium Channel,Calcium Channel	25.739	39.9185	58.2306	79.9163	29.461	37.9896	49.1193	61.3927
Lopinavir	HIV Protease	28.0023	48.194	69.0401	90.5432	30.6492	41.7076	51.9881	66.5163
Chlorocresol	Others	24.2836	40.1381	64.3	83.2771	20.8298	29.6323	38.213	47.9673
Indirubin	GSK-3	15.8634	21.9827	35.3324	51.6737	23.6904	31.0344	40.0633	51.8404
Reversine	Adenosine Receptor,Aurora Kinase	22.7442	36.2634	59.2552	72.2646	24.5951	33.5078	44.6859	52.5238
LY2119620	AChR	29.3596	47.4771	75.6348	90.4827	23.6291	29.8941	41.1774	48.955
BKM120 (NVP-BKM120, Buparlisib)	PI3K	30.3393	37.6101	51.7388	70.1617	25.599	34.2098	36.1419	39.7988
Milrinone	ATPase,PDE	28.9621	42.009	67.6307	84.5369	30.5448	37.7223	47.8599	59.943
HTH-01-015	AMPK	27.4394	43.4406	69.3874	86.472	17.8114	23.869	30.7953	37.7534
Tofacitinib (CP-690550,Tasocitinib)	JAK	27.1476	43.8033	77.5337	87.894	27.5716	36.7934	48.7354	60.0423
Andrographolide	NF-κB	25.0926	32.9171	50.0818	72.8802	24.2817	30.4959	38.5961	47.4515
Tenovin-6	p53,Sirtuin	22.896	35.7162	57.0948	75.4987	22.3955	31.9752	40.1768	49.6909
Embelin	IAP	26.2741	43.8699	72.0457	88.8612	24.8549	33.1422	44.771	56.5827
Trelagliptin	DPP-4	29.5001	49.3268	76.9059	91.5326	25.7619	32.3767	44.8232	53.8113
Biotin (Vitamin B7)	Others	27.738	38.5071	62.1837	75.6717	31.2706	38.0022	48.4261	57.4468
Nateglinide	Potassium Channel	22.8052	35.7194	60.9613	79.3359	23.6916	34.7443	46.354	55.5084
OSI-420	EGFR	28.2221	38.4053	60.3348	82.316	28.9451	35.3031	44.8289	56.8606
STF-083010	Others	27.9787	45.7146	76.0638	88.9381	26.7451	34.5106	51.7159	57.2738
PU-H71	HSP (e.g. HSP90)	11.3487	15.8547	15.9597	18.3655	33.6812	33.7817	36.4525	36.7228
Cloxacillin Sodium	Others	28.9687	49.141	73.4939	91.5031	29.7201	38.9017	50.7082	63.2729
Isosorbide	Others	26.3155	40.872	66.0712	84.4742	25.0219	32.8921	43.97	54.1456
Endoxifen HCl	Estrogen/progestogen Receptor	29.6594	47.163	67.8628	79.926	29.4771	37.6091	48.9362	53.5501
CX-4945 (Silmitasertib)	Casein Kinase	23.5489	34.0084	53.4055	78.5189	22.0534	29.9764	39.0691	49.5725
Elacridar (GF120918)	P-gp	29.8324	44.8879	70.2645	87.0198	26.8051	32.633	43.4751	52.7122
LY2603618	Chk	30.9475	42.1415	62.7626	83.1908	31.5647	37.6838	46.9109	57.2031
Rifampin	DNA/RNA Synthesis	21.4022	34.3631	50.8827	67.0991	26.5772	35.2867	44.9355	56.2034
EUK 134	Beta Amyloid	22.3366	33.2505	55.5078	74.4268	22.4454	29.9289	39.1632	50.4967
ID-8	Others	29.8139	45.7878	75.4058	92.2528	31.5292	42.306	55.0494	65.872
Cetrimonium Bromide (CTAB)	Others	32.7686	43.7606	70.499	85.5845	28.4113	38.2431	45.5029	50.1444
Chloroprocaine HCl	Others	32.9409	48.491	69.4134	81.4142	46.4433	57.1031	66.4423	77.5754
Dovitinib (TKI258) Lactate	FGFR,VEGFR,c-Kit,PDGFR,FLT3	36.4817	41.5619	58.155	66.5215	18.0862	18.662	21.0586	22.293
Ursodiol	Others	30.1136	48.7317	70.977	90.3052	32.1549	41.0819	53.1232	65.1863
Dioscin	Others	18.7968	22.9809	34.6687	49.1127	16.2351	18.8653	23.7009	28.6842
MK-0752	Gamma-secretase,Beta Amyloid	29.7483	42.4154	68.315	85.1771	28.0343	34.2982	44.5428	54.2893
GNF-5837	Trk receptor	27.2531	47.3104	72.3458	84.256	33.6181	44.3333	56.9568	70.3021
Manidipine	Calcium Channel	30.1724	44.9145	68.0282	85.6442	27.1518	33.6524	43.3804	52.1354
Antipyrine	Others	25.4167	40.7212	67.7211	79.59	27.5391	35.2545	46.0112	58.3433
INCB024360	IDO	28.0138	46.6328	71.6186	86.8962	25.9793	34.3362	47.2951	54.5209
Phloretin	Others	26.3241	39.4251	59.9002	79.7047	30.0494	36.6199	49.5279	61.577
6-Mercaptopurine (6-MP) Monohydrate	DNA/RNA Synthesis	25.0153	41.4507	66.4487	83.0973	23.1743	30.9404	41.8427	52.1056
Amoxicillin Sodium	Others	28.3692	45.2217	70.5811	88.0121	29.3016	37.2852	48.8624	61.5322
MK-2048	Integrase	33.423	58.5414	87.7597	94.6217	43.9559	54.6286	71.3045	84.2327
Varlitinib	EGFR	27.5606	46.9477	75.0811	86.4123	24.7374	31.3947	40.925	52.5153
DASA-58	Others	29.2302	48.1603	75.5491	89.8966	29.5841	38.2376	51.8588	61.618
Bezafibrate	PPAR	26.535	38.445	65.2688	83.4481	20.5478	27.8975	35.9761	43.7663
GNF-2	Bcr-Abl	26.5535	45.3154	71.7043	80.042	34.3626	43.507	56.4357	70.1567
NSC697923	E2 conjugating	20.1127	21.8755	26.992	34.9913	27.0217	26.9674	28.9324	31.8422
GSK690693	Akt	29.5491	42.1267	73.841	68.9214	21.1619	21.002	27.9356	33.4497
Medroxyprogesterone acetate	Estrogen/progestogen Receptor	22.9749	35.9122	54.6865	71.3933	26.5216	36.0076	47.0863	55.8623
Gabexate Mesylate	Serine Protease	25.5786	40.6094	63.2446	85.2346	28.3434	39.2212	48.9824	64.0252
Oxaliplatin	DNA/RNA Synthesis	32.9352	37.9729	49.6304	56.3569	30.1983	34.0001	34.0403	35.0373
Ranolazine	Calcium Channel	26.1194	40.5677	60.9173	84.3741	25.7026	33.1964	43.6281	56.3103
CCG-1423	Rho	28.0348	44.9725	76.1329	90.4772	25.2553	0	45.9014	55.2836
Eltrombopag Olamine	Others	29.4367	43.4445	69.5074	86.4585	27.08	35.3736	42.679	53.9525
HJC0350	Others	23.838	38.6726	65.2612	81.1426	24.45	33.5152	44.8635	56.4625
GSK J1	Histone Demethylase	28.4062	47.875	77.1129	91.3226	24.097	31.8908	45.2568	52.5683
Enoxacin	Topoisomerase	25.3197	39.3044	59.024	79.7008	26.5144	39.2782	47.1654	56.6445
BMS-536924	IGF-1R	40.9182	55.3154	76.1795	91.9228	42.9961	48.4188	53.1667	65.5567
ISRIB (trans-isomer)	PERK	28.5908	44.8394	73.451	86.9363	33.7537	43.1019	60.8621	69.6631
Tamibarotene	Retinoid Receptor	25.1531	37.3256	64.2086	84.6514	23.7588	32.6225	43.1617	54.2746
Triflusal	COX	31.0217	56.2409	86.8448	93.9289	37.0887	47.7448	64.1085	76.2324
Teriflunomide	Dehydrogenase	29.1937	42.8287	68.0231	84.5773	25.5361	33.1371	41.4879	50.2226
Loperamide HCl	Autophagy,Opioid Receptor	27.2167	44.2721	67.8358	88.2406	30.8062	40.2519	53.323	67.8054
Regorafenib (BAY 73-4506)	c-RET,VEGFR	31.6295	48.9669	67.2597	87.5287	30.3275	38.2816	48.2521	56.9787
Ciclopirox	ATPase	26.7204	38.6024	58.6092	78.1804	27.0376	33.8458	43.0315	53.716
CL-387785 (EKI-785)	EGFR	28.0641	42.5843	68.3665	83.7729	29.5829	36.4356	49.3799	59.9795
Calcitriol	Others	29.9841	41.9419	59.4388	82.0607	32.6411	43.8549	50.6474	60.6774
Aloxistatin	Cysteine Protease	28.3155	46.255	74.5312	91.1373	26.845	35.1756	50.0567	58.7192
Methylthiouracil	Others	29.6937	51.6819	83.9565	92.9886	28.4098	36.2411	48.3052	60.4676
10058-F4	c-Myc	31.3989	49.1435	77.875	93.6521	35.4068	46.063	59.5054	71.7767
SB203580	p38 MAPK	34.6745	49.7637	67.5887	85.3557	32.092	41.0769	48.0887	53.7109
Myricetin	Others	28.1735	42.9767	68.5382	88.2224	24.0165	29.328	39.9762	51.1472
Sodium ascorbate	Others	28.2517	44.7737	73.3296	96.2417	27.0421	38.2741	50.0427	62.6656
D-Mannitol	Others	26.4696	42.664	65.5021	85.519	25.4182	35.1082	44.8496	55.8668
Benzydamine HCl	Others	24.8007	38.4755	64.3814	81.3649	26.1093	34.9199	46.5296	58.2909
Disulfiram	Dehydrogenase	28.0046	24.976	33.2244	46.1075	25.6631	24.4716	25.9033	28.7562
Lacidipine	Calcium Channel	27.3519	44.9207	67.3151	86.747	28.3287	40.0462	50.7344	61.1609
Mevastatin	HMG-CoA Reductase	25.522	40.2525	65.1175	84.6822	21.9358	29.5639	37.9862	49.5649
AT7867	S6 Kinase,Akt	32.2975	49.6196	67.9925	86.8933	25.9275	33.5653	40.3182	47.5238
Phosphoramidon Disodium Salt	Others	27.6403	47.3202	71.9151	87.6754	27.617	35.2324	49.5097	59.7319
Santacruzamate A (CAY10683)	HDAC	29.1638	45.2906	74.0755	90.473	25.8991	33.2143	45.3456	54.8013
Tivozanib (AV-951)	PDGFR,c-Kit,VEGFR	30.5596	50.1133	64.9633	83.1475	27.2567	35.2171	41.6347	50.5861
PHT-427	Akt,PDK-1	25.3283	44.2308	68.5915	88.043	25.2796	35.5205	45.9967	59.9516
IM-12	GSK-3	25.8538	40.9176	66.3905	83.4183	25.5607	33.872	47.7538	56.2812
Deferasirox	Others	28.5104	44.2373	66.2525	86.3276	31.027	40.2351	50.857	64.1187
NU7441 (KU-57788)	DNA-PK,PI3K	25.7419	40.1768	63.905	84.5335	24.3048	32.1036	43.6043	54.4731
SecinH3	hCyh,drosophila steppke,yGea2-S7	26.0757	41.578	67.6991	83.5145	26.9449	36.1222	50.1845	58.9097
Quercetin Dihydrate	Others	28.1264	45.8278	69.9722	90.2391	29.9154	40.0294	53.3711	65.5243
YK-4-279	DNA/RNA Synthesis	32.0996	49.228	73.6075	88.3176	23.1583	25.2981	39.1451	43.4997
Empagliflozin (BI 10773)	SGLT	26.9193	44.172	71.9662	86.7586	23.6924	31.2852	42.7966	52.1516
Pimecrolimus	Others	26.8603	42.605	69.1482	89.6178	22.8403	31.6412	41.2423	52.0556
Alvelestat (AZD9668)	Serine Protease	28.3172	43.0228	71.2341	90.0015	27.9928	38.4464	49.7919	60.7791
Xylose	Others	29.3981	48.0409	72.6248	90.516	28.8916	38.7501	48.7205	60.7754
Rebamipide	Others	25.2374	42.7401	67.2645	85.843	28.6995	40.9938	53.7921	66.695
Flunarizine 2HCl	Calcium Channel	27.9117	46.6612	68.9728	88.7034	27.6836	37.0711	47.2027	60.1282
GSK1838705A	ALK,IGF-1R	26.147	39.7949	60.0234	83.0894	28.2847	35.1593	46.7023	61.4385
ADX-47273	GluR	32.4797	47.0987	74.1336	92.5432	33.9946	42.1796	54.186	66.2111
Phenacetin	COX	26.5343	39.4364	62.5773	82.2897	28.0237	35.4804	47.3109	59.4119
Inosine	Others	25.7386	40.8138	63.6168	85.3569	26.5184	34.8016	47.0869	60.12
FH535	Wnt/beta-catenin,PPAR	28.5359	45.246	75.8418	90.4668	26.4073	34.7827	49.3991	57.2337
Cyromazine	Others	26.3042	40.1634	65.338	84.1934	26.1219	35.8601	45.2138	57.1611
ML141	Rho	24.3738	39.5288	64.3648	80.2324	25.3418	33.5461	46.3065	57.0532
Acetylcholine Chloride	AChR	26.4267	43.1247	65.6963	87.1128	22.4261	29.2964	38.5323	50.5605
Ro3280	PLK	32.1495	38.7778	64.028	93.2422	25.0877	30.2453	32.1314	49.7854
Tempol	Others	27.2967	42.9063	71.7848	83.1188	31.9359	41.4724	54.4042	66.5389
Pravastatin sodium	HMG-CoA Reductase	27.256	44.1756	73.6206	85.9087	31.8213	42.4329	55.9637	68.6298
Methyl-Hesperidin	Others	25.727	39.8846	63.3874	85.2835	22.8427	30.2375	41.5917	51.8178
Penciclovir	Others	27.8151	43.0411	69.761	88.5435	27.986	37.0694	49.4525	60.9735
PluriSIn #1 (NSC 14613)	Dehydrogenase	28.261	45.0893	74.346	88.1119	25.7084	32.4012	45.065	54.859
Diclofenac Potassium	Others	24.9708	42.9404	70.0548	82.626	25.8439	34.0199	46.4437	58.547
Amorolfine HCl	Others	20.7916	35.8097	53.0444	67.7327	28.4955	38.2046	49.0745	63.5657
Ponatinib (AP24534)	Bcr-Abl,PDGFR,VEGFR,FGFR	19.7372	24.7633	31.217	35.1315	21.2415	22.9793	23.485	25.8905
SB202190 (FHPI)	p38 MAPK	33.0588	49.9956	66.7468	82.7314	32.2923	39.4231	45.7265	55.375
Chlorquinaldol	Others	25.9574	39.0301	63.6256	85.1577	26.5167	36.2343	46.8065	59.6421
Bemegride	GABA Receptor	36.2166	49.0804	76.1555	90.4311	37.4883	45.4649	54.4948	64.1771
Phenformin HCl	AMPK	24.7555	38.612	59.3481	80.8297	25.3678	33.3554	43.7863	56.7915
Maraviroc	CCR	25.4488	40.3889	59.9703	82.0245	29.3121	39.1156	50.7405	64.7829
Tolfenamic Acid	COX	28.8512	46.1617	67.2335	88.3813	30.4338	38.7226	50.2156	63.933
Remodelin	Histone Acetyltransferase	26.6762	41.0996	66.9165	84.4796	25.7652	34.4742	48.7079	55.9548
BX-795	IκB/IKK,PDK-1	31.2283	40.4904	58.6239	73.9911	30.4202	33.8974	40.5958	49.4376
G007-LK	PARP	28.677	42.1442	72.6543	89.277	31.8463	40.6421	54.1564	68.0048
A-966492	PARP	21.5028	31.5972	49.9017	69.8579	20.2777	27.2033	35.3731	45.1946
MEK162 (ARRY-162, ARRY-438162)	MEK	25.8293	41.0177	64.3516	84.7217	25.9155	35.8394	45.4108	58.3288
Droperidol	Others	27.5318	43.3642	71.9548	84.8942	30.5267	39.6524	52.9609	64.5956
Purmorphamine	Hedgehog/Smoothened	23.864	31.3677	57.3948	73.2882	28.1626	35.7372	47.873	59.3566
LFM-A13	BTK	27.2524	43.2636	71.9184	87.3189	23.0765	30.4499	41.0856	50.7662
Dicoumarol	Others	25.5778	37.7625	66.5011	84.4862	21.3613	29.4009	37.9281	48.4528
BLU9931	FGFR	29.6034	46.6156	66.0272	77.9756	24.0521	29.8148	37.2979	43.5112
Betaxolol	Adrenergic Receptor	25.3976	40.5283	64.0219	83.8212	28.8782	37.4811	50.7088	65.475
MPI-0479605	Kinesin	27.2688	42.0916	62.045	72.8236	25.3753	31.2969	43.738	46.5774
Ranitidine	Histamine Receptor	26.7139	44.1498	64.7275	85.423	26.8001	35.6402	45.2836	58.9101
Cysteamine HCl	Others	19.5381	32.6341	50.4676	63.4157	22.1671	29.1079	38.046	49.4586
Mezlocillin Sodium	Others	29.3775	45.2202	73.5952	90.647	30.3337	40.7781	51.759	64.3638
Ipratropium Bromide	AChR	29.5197	50.4931	74.3177	90.8351	29.3288	38.8927	48.9932	62.0619
Trimebutine	Opioid Receptor	26.6001	41.3667	63.9791	86.6828	27.3863	37.007	47.3414	61.3726
Cephalexin	Others	30.5605	48.0675	68.7083	89.427	31.2346	43.0394	53.3822	62.8699
Metolazone	Others	30.6748	48.4732	72.9063	91.6675	29.8572	38.4722	49.0137	61.3823
Oxytetracycline Dihydrate	Others	26.6358	45.8708	68.9373	88.4057	28.7648	40.4324	52.1827	65.6867
PFI-4	Epigenetic Reader Domain	30.3936	48.0286	79.4455	92.6498	26.2085	33.4843	49.5319	54.9719
(-)-p-Bromotetramisole Oxalate	Others	28.6404	46.5019	70.5324	84.4325	25.5505	31.8126	43.1891	51.8425
GSK J4 HCl	Histone Demethylase	27.9388	43.578	71.4397	89.4343	28.485	38.0735	49.599	62.7697
RepSox	TGF-beta/Smad	25.5717	37.9156	62.5813	80.5523	29.0194	38.9307	51.7632	62.9303
Oxybuprocaine HCl	Others	28.8591	45.7619	74.7821	90.6074	31.0142	41.0478	54.7208	67.061
Fluocinonide	Glucocorticoid Receptor	25.1201	39.9117	63.4796	83.2662	23.0885	30.5709	41.3855	52.7149
E-64	Cysteine Protease	31.4552	48.8079	77.4989	90.5209	26.9367	33.1034	43.262	53.4062
BAPTA-AM	Others	28.911	44.0035	73.7119	86.8575	22.7469	29.7087	40.7412	47.0827
Verapamil HCl	Calcium Channel	26.2567	43.5893	71.949	88.8548	22.3888	31.4092	41.516	52.2259
Nevirapine	Reverse Transcriptase	27.1388	43.6702	66.8396	86.5341	25.6665	34.6271	43.2124	56.4132
Hesperadin	Aurora Kinase	17.2328	21.5951	27.8999	35.0632	19.1386	22.5288	23.7701	26.8426
Moxonidine	Others	30.2985	49.9022	71.8728	91.1493	31.44	41.4148	51.6983	65.2265
Nimesulide	COX	28.6172	48.5111	70.9392	90.412	27.418	38.441	48.0811	59.7548
CRT0044876	DNA/RNA Synthesis	30.1611	45.993	76.31	89.4289	25.0768	32.3096	42.07	51.3098
Naftopidil	Adrenergic Receptor	29.0846	46.6313	69.3927	89.7093	29.901	39.2078	50.9522	63.6532
Z-FA-FMK	Cysteine Protease	26.5482	45.4593	73.0281	88.8036	27.2037	37.3638	52.6739	62.8262
Amfebutamone HCl	AChR,Dopamine Receptor	28.3422	44.618	68.8206	86.0247	20.5831	24.3781	33.8298	43.1347
Adrenalone HCl	Adrenergic Receptor	29.6592	47.9301	77.1341	87.7109	29.4302	38.1155	49.0642	60.1084
Fisetin	Sirtuin	24.0652	36.1799	56.7369	78.8896	26.2058	36.2199	48.0992	59.3611
Xanthone	Others	27.932	44.5184	67.3646	87.8938	26.7491	37.3119	46.9097	58.1737
PF-2545920	PDE	28.2515	43.4365	66.5736	84.2472	26.6953	33.9326	45.2583	55.025
UMI-77	Bcl-2	27.9218	46.5176	77.4131	91.2048	21.5885	0.0493062	40.6309	48.7717
Ornidazole	Others	28.7394	44.4268	73.5767	86.9539	27.0043	33.6999	44.6495	56.5103
Indapamide	Others	25.5145	40.9247	62.0524	84.2664	18.2856	24.7282	31.6238	41.7702
Fluvastatin Sodium	HMG-CoA Reductase	26.4319	40.5525	63.8591	85.294	27.5649	39.2029	48.4111	61.5343
Benzoic Acid	Others	23.8226	37.6	63.0185	80.7475	10.1334	14.2918	17.5325	23.7624
Hesperetin	TGF-beta/Smad,Histamine Receptor	28.8689	42.0629	68.2933	87.0138	29.4507	35.1657	47.5131	61.4215
AZD9291	EGFR	27.9664	44.1964	70.0354	86.7216	29.7078	41.8927	52.7013	63.7486
OSU-03012 (AR-12)	PDK-1	30.2426	51.0036	70.1268	90.3593	30.5549	40.3552	50.968	63.2028
Menadione	Others	27.4086	44.1259	66.4279	86.2589	27.0661	36.2706	45.7986	58.9895
Imatinib (STI571)	PDGFR	25.3311	38.4152	60.6824	79.9008	24.6017	33.4792	43.0101	53.7435
Fingolimod (FTY720) HCl	S1P Receptor	23.6035	34.4371	56.8104	75.8699	21.0538	28.0879	36.7184	46.871
Spiramycin	Others	31.4633	54.457	84.3417	92.9033	34.4795	43.504	57.7745	70.53
BI-D1870	S6 Kinase	28.0628	41.932	69.1371	83.2829	28.0996	36.8379	47.9853	57.7751
Prednisone	Glucocorticoid Receptor	28.5258	44.411	64.5646	87.51	25.3142	33.7305	42.0306	53.8072
Abscisic Acid (Dormin）	Others	28.8697	44.9712	74.1491	89.7731	22.3505	29.3583	42.7833	48.164
Butenafine HCl	Others	26.0847	41.7373	71.1187	81.5678	26.3106	34.2819	46.227	57.0172
Mosapride Citrate	5-HT Receptor	28.1635	46.944	67.3862	86.2106	32.3808	42.6138	53.017	68.6951
Benzbromarone	P450 (e.g. CYP17)	27.8442	41.93	66.6185	86.0027	26.4799	35.8965	46.7447	56.6897
A-438079 HCl	P2 Receptor	26.7743	43.6168	70.905	86.1373	26.712	35.2723	48.8546	59.5778
GDC-0152	IAP	25.528	39.3493	64.9542	84.2916	24.5235	33.7684	44.5088	56.141
Promethazine HCl	Histamine Receptor	29.9168	44.3624	71.6268	90.0074	26.4092	34.8541	43.9936	55.0951
L-(+)-Rhamnose Monohydrate	Others	29.2831	42.5941	65.7168	86.3185	24.4712	30.5615	39.2682	50.0207
Rocuronium Bromide	AChR	29.8823	48.1861	71.4919	91.3576	29.0855	40.0343	49.648	61.6666
PQ 401	IGF-1R	31.5381	50.9641	78.475	91.8826	28.6129	35.7022	46.8784	57.8192
GNE-0877	LRRK2	30.1215	47.463	74.3741	88.665	24.5219	30.0339	41.5629	50.0728
Xylazine HCl	Adrenergic Receptor	28.0746	44.6869	69.2769	87.1898	29.3897	39.2018	50.8881	63.3224
Bikinin	GSK-3	27.7841	45.5175	73.4029	87.1133	27.1693	35.3299	48.8503	59.1076
Adenosine	Others	27.2501	42.4917	62.4426	84.7065	27.4467	35.1798	44.3952	59.2128
Retapamulin	Others	26.0688	40.3091	70.4635	80.427	28.6316	37.0338	49.6002	61.3111
Golgicide A	ATPase	29.1453	47.2866	75.4331	91.1604	31.6191	43.8328	55.5362	68.6442
Tizanidine HCl	Adrenergic Receptor	30.3964	48.7625	71.1755	89.8515	32.1418	42.3188	54.0951	65.9583
Diclofenac Sodium	COX	27.5906	44.7089	69.0934	84.2733	31.8675	41.9815	53.6765	67.5791
Nalidixic acid	Topoisomerase	24.6724	33.216	53.3103	73.9707	24.6535	31.6666	40.9171	51.3182
Amoxicillin	Others	26.479	41.0679	67.7188	81.6496	23.4876	30.5763	40.0669	50.2854
Cetylpyridinium Chloride	Others	29.6144	39.3866	48.8022	53.3135	28.2455	31.5626	34.5369	35.319
Valaciclovir HCl	Others	29.0727	45.0016	66.5405	91.0133	24.8442	33.2692	41.9254	54.0256
Nebivolol	Adrenergic Receptor	27.7752	45.9395	68.1106	87.6511	25.8286	35.9867	44.2925	56.6454
OC000459	GPR	28.6867	47.9544	76.3415	88.4606	24.3086	30.716	41.3919	52.1108
Hyodeoxycholic acid (HDCA)	Others	21.5029	32.2105	52.3517	68.7669	25.8971	32.7561	44.3979	57.5851
UNC0631	Histone Methyltransferase	27.2057	42.7253	71.2968	85.7892	23.4012	29.8028	42.0057	51.3107
AMI-1	Histone Methyltransferase	25.026	38.3224	65.3191	82.384	27.3932	36.5533	51.8426	62.7094
AMG-900	Aurora Kinase	23.5879	36.1377	55.5342	62.1114	27.9711	34.6457	43.6215	51.2379
1-Hexadecanol	Others	28.465	45.162	73.8123	90.0119	33.5907	45.257	60.2032	73.8939
Ginkgolide A	GABA Receptor	28.3419	50.0301	71.6321	90.931	28.8315	40.7806	50.7644	64.3534
Prednisolone Acetate	Glucocorticoid Receptor	25.1811	37.8165	62.01	84.1051	30.4676	42.7331	57.7994	70.8063
Dinitolmide	Others	27.0465	40.2995	66.2335	85.975	26.8861	35.9349	46.8374	59.4916
Marimastat(BB-2516)	MMP	29.8471	46.9186	77.6521	91.9644	29.7526	38.3272	50.2363	63.8353
FH1(BRD-K4477)	Others	29.1695	45.1321	74.9721	89.8464	25.035	32.9708	46.4144	53.6992
BMY 7378	5-HT Receptor,Adrenergic Receptor	30.102	45.6646	70.5772	90.6218	29.7831	38.4633	49.8053	62.4454
Azathioprine	Rho	29.3227	46.8856	68.9881	87.9259	28.3506	36.6211	46.2607	59.2079
Amitriptyline HCl	5-HT Receptor	31.3256	53.0218	83.7386	92.8585	34.8672	44.4433	59.0752	71.9871
Clemastine Fumarate	Histamine Receptor	29.2765	48.457	70.438	88.9149	29.562	40.3269	50.6598	62.5468
ERK5-IN-1	ERK	32.3886	49.5105	75.5955	89.9586	24.1757	31.3931	43.0661	46.7876
U73122	Phospholipase (e.g. PLA)	27.3309	43.5188	72.168	86.8968	23.4598	30.7843	40.1418	51.9752
BMS-754807	IGF-1R,Trk receptor,c-Met	40.2661	59.7824	73.4538	86.5611	38.9819	46.2962	51.7475	58.3989
Moroxydine HCl	Others	25.3175	38.4633	59.1653	80.2114	25.8009	33.2974	45.6475	57.0176
FPH1 (BRD-6125)	Others	27.0627	44.7696	73.4925	89.5914	24.4332	32.339	45.5458	56.4349
Cisatracurium Besylate	Adrenergic Receptor	31.1054	48.9864	72.0096	91.3385	33.751	43.4477	55.5221	69.1493
Paeonol	MAO	30.4503	44.365	65.7851	86.3755	35.0616	44.4879	57.4342	69.4055
Yohimbine HCl	Adrenergic Receptor	25.0406	36.5078	58.0305	79.133	25.2117	33.8808	44.2729	55.6223
Aspartame	Others	30.2252	48.9165	71.8215	91.3313	31.8971	41.5662	53.1742	67.2992
Natamycin	Others	23.6825	39.331	52.7723	70.5458	30.3568	40.8523	49.804	63.1518
Simvastatin	HMG-CoA Reductase	31.8639	50.772	73.3825	90.7462	30.6327	39.2744	47.9706	60.9368
Clindamycin HCl	Others	27.257	43.3902	67.0052	84.283	27.1242	35.5821	46.2249	58.5855
PP242	mTOR,Autophagy	36.4476	45.5915	56.0379	73.9728	26.8418	29.1578	33.7894	38.0625
Rifapentine	Others	25.5639	42.1687	65.4063	86.3663	24.3406	34.3381	43.9986	57.4579
Suvorexant (MK-4305)	OX Receptor	29.2075	42.855	71.541	88.771	29.6754	39.3542	51.4605	63.0214
Zoxazolamine	Others	17.0839	27.6966	43.4093	58.89	18.3586	25.316	33.9154	44.2238
Lonafarnib	Transferase	38.3579	59.0549	81.2809	88.9063	26.1974	30.2127	37.1031	42.4338
Dibucaine HCl	Sodium Channel	27.5699	46.5557	73.3424	82.854	28.8754	38.2977	49.84	60.6562
Istradefylline	Adenosine Receptor	26.8752	42.2504	69.7044	81.5868	28.0097	36.5568	48.3006	59.4513
PFK15	Others	30.9024	47.4715	76.5792	91.0405	29.718	39.6691	51.0669	61.2199
LY2874455	VEGFR,FGFR	17.1246	19.7703	29.2364	38.6204	17.6004	20.1207	23.5442	27.7563
Manidipine 2HCl	Calcium Channel	30.3805	44.544	65.8353	85.6171	26.3483	33.0743	42.2801	51.9552
DMXAA (Vadimezan)	VDA	27.5302	44.9462	66.4272	88.0454	29.5523	41.0825	52.9311	66.1366
Idoxuridine	Others	32.7053	51.7539	69.0901	84.942	29.5588	39.8668	46.8457	53.7436
Bromodeoxyuridine (BrdU)	DNA/RNA Synthesis	34.1386	53.3093	74.0625	83.8642	25.3738	29.8002	41.4986	43.6395
AZD5363	Akt	26.2389	31.5474	37.0375	38.569	20.7013	20.223	22.2039	21.3065
BPTES	Others	29.2636	47.993	79.5016	92.9317	28.2052	37.8846	51.8265	62.7223
TAK-438	Potassium Channel	29.8145	45.5198	71.4112	86.8531	29.8563	37.1577	51.6133	60.9229
AZD8330	MEK	30.7832	49.0705	71.2866	89.758	32.7108	43.8478	55.9636	66.823
Silymarin	Others	28.6596	46.2374	69.8564	89.8316	27.6201	35.7415	50.124	60.662
AG-18	EGFR	26.3485	42.2537	67.3381	82.7538	28.8346	38.2321	52.944	63.4596
Alfacalcidol	Others	28.2201	46.243	67.1071	88.1848	31.0785	43.2706	56.4836	68.0591
Rimantadine	Others	27.8453	44.0224	65.4518	85.2742	27.8242	36.6305	47.2313	59.7325
Acesulfame Potassium	Others	32.4213	58.0662	87.2606	94.8471	40.6634	53.0792	71.9809	83.3913
Ursolic Acid	Others	28.9332	45.9176	73.1907	90.205	27.1213	35.7024	48.0287	59.2759
Ampicillin Trihydrate	Others	27.8178	42.5854	69.1819	87.6791	28.8468	38.7387	53.5443	63.7635
Doxapram HCl	Others	30.988	52.5469	81.6358	91.3642	31.7884	39.5584	52.8677	65.7562
JNJ-26854165 (Serdemetan)	E3 Ligase ,p53	46.2899	46.9634	43.9299	62.5532	35.2784	33.157	30.9737	33.4483
Teniposide	Topoisomerase	21.0347	30.1496	33.0385	36.6056	18.9732	20.5153	21.5525	23.1681
MK-2206 2HCl	Akt	37.4525	48.3443	57.9267	68.0849	20.2211	25.1302	24.5981	25.7942
SMI-4a	Pim	28.1098	44.9378	71.2625	87.8652	27.4785	35.3895	49.1453	60.298
Sunitinib Malate	VEGFR,PDGFR,c-Kit	45.6725	56.5477	75.9367	93.7907	34.3786	45.4104	44.6732	49.565
Azatadine dimaleate	Histamine Receptor	25.9493	40.8287	57.7153	66.7775	28.0097	35.1895	44.3036	50.6109
BI 2536	PLK	34.336	46.7196	59.2344	74.5601	25.6252	33.2993	34.9662	39.0766
Ethacridine lactate monohydrate	Others	27.553	40.456	66.2734	85.7162	25.2301	33.1857	43.5333	55.1328
Iloperidone	5-HT Receptor	31.4304	53.0138	72.3486	90.8178	34.9056	46.5671	57.5944	70.8666
Esomeprazole Magnesium	Proton Pump	29.7528	45.5656	67.3786	88.7529	26.8007	34.4154	44.1071	56.1762
GSK-LSD1 2HCl	Histone Demethylase	34.1223	44.9245	67.5179	81.8862	45.2406	51.4193	62.8992	76.3014
Enzastaurin (LY317615)	PKC	34.6176	51.319	72.6197	88.5383	43.3502	54.4945	67.7334	77.9762
Tolnaftate	Others	32.38	53.0314	75.827	93.4118	29.5739	38.5976	48.8662	60.0043
Favipiravir (T-705)	DNA/RNA Synthesis	29.8844	49.3025	77.4446	91.381	26.3895	34.3072	46.1308	56.7549
Amlodipine	Calcium Channel	30.0954	45.4444	67.942	90.4767	28.849	38.2266	48.948	61.0044
Sparfloxacin	Others	27.0093	44.2168	65.9288	85.008	28.0467	38.9886	48.9884	62.0898
Myricitrin	PKC	25.1302	37.1975	59.2881	78.4913	22.7372	30.1697	38.8591	49.9556
Dextrose	Others	32.8403	51.5921	76.4644	92.5042	32.5889	40.9678	52.3664	64.5723
Mequinol	Others	28.4723	45.1628	71.1213	83.2437	28.9586	37.2076	48.6997	59.5682
Paclitaxel	Autophagy,Microtubule Associated	37.7294	54.0589	89.5649	99.6792	27.5022	28.3155	32.2957	51.1228
GSK503	Histone Methyltransferase	29.6414	45.3443	71.4947	86.9209	27.6003	35.8002	48.7177	56.9541
Adiphenine HCl	Others	28.5932	49.2133	71.7972	88.0321	29.7662	39.6518	50.0421	64.4968
Smoothened Agonist (SAG) HCl	Hedgehog/Smoothened	28.3965	42.7882	72.4009	87.636	24.79	32.7696	45.6079	53.8468
Rutaecarpine	Others	31.8161	47.367	71.2828	89.0447	34.0939	42.3776	54.7755	67.2014
Diacerein	Others	29.5155	46.1897	74.0417	90.4824	34.6337	46.6344	62.5209	74.7772
Temocapril HCl	RAAS	28.586	48.2184	70.1758	89.0165	27.9945	38.3393	48.4542	61.3987
Tangeretin	Others	28.3965	39.3349	63.1501	80.6549	24.183	30.6731	38.1304	48.3988
Diethylstilbestrol	Estrogen/progestogen Receptor	31.7959	53.8622	75.8523	92.0528	30.6354	41.0739	51.7178	62.4986
Losartan Potassium (DuP 753)	RAAS	31.644	52.9655	72.4036	92.2235	32.6849	44.4967	54.5166	67.1239
Ethionamide	Others	27.7459	44.3297	66.2351	85.8372	25.1431	33.7277	43.1064	54.8133
GW9508	GPR	30.391	48.4022	78.6857	91.1836	27.0016	34.4801	49.172	57.1143
Phenazopyridine HCl	Others	26.2264	42.7756	68.9451	87.6517	27.0968	37.3855	49.8727	63.8534
Sulfamethoxypyridazine	Others	26.2033	40.0291	65.9563	83.9116	23.6799	32.1066	41.5374	53.483
IU1	DUB	30.3461	46.1938	76.9048	92.4075	28.8203	39.3438	50.8688	61.9145
Ivermectin	Others	30.7709	48.5791	71.608	90.2035	28.5075	37.8306	48.2664	58.9931
5-hydroxymethyl Tolterodine (PNU 200577, 5-HMT, 5-HM)	AChR	27.7104	42.6719	69.3936	87.7899	27.6607	37.5528	49.9379	61.8621
Aminophylline	PDE	28.2137	49.665	72.3239	88.8913	29.1949	39.5072	49.9235	64.9345
Clomifene citrate	Estrogen/progestogen Receptor	33.9058	54.7503	78.9192	93.0039	31.0096	39.229	49.1517	60.0506
Tolvaptan	Vasopressin Receptor	26.3902	36.9921	58.2367	78.1962	26.4634	34.1266	44.0166	55.3588
AG-14361	PARP	29.8947	44.2898	68.8421	87.8135	30.1983	38.1714	50.1098	62.6278
Cimetidine	Histamine Receptor	29.8097	49.3079	71.4048	91.0898	29.7053	39.3946	49.4677	64.0911
EHT 1864	Rho	27.5026	42.834	73.5133	87.4235	23.0425	29.3894	42.2993	51.7774
Vanillylacetone	Others	26.0412	40.7586	63.8634	82.4939	27.2979	36.5826	48.576	61.1369
Doxylamine Succinate	Histamine Receptor	27.2501	42.4398	71.2206	89.0628	26.9018	37.5277	49.2449	62.1632
Oltipraz	Others	32.6052	48.3745	79.9016	92.089	22.3591	27.9237	31.3931	44.6583
EI1	Histone Methyltransferase	31.7629	46.7228	74.4354	89.0666	24.5299	29.7293	41.9057	48.6435
TAK-901	Aurora Kinase	19.4258	24.3117	32.6793	38.1035	18.0761	19.5178	22.0258	25.0747
Lomeguatrib	DNA Methyltransferase	26.5512	44.5141	73.4817	87.1318	24.2085	32.3783	46.3035	56.1879
A66	PI3K	30.2473	41.9094	68.9392	87.7201	30.3395	38.2639	49.4289	62.2328
BV-6	IAP	28.4102	39.5325	65.2974	80.6152	25.487	32.5821	44.7644	51.1619
AZD4547	FGFR	28.2304	43.2335	73.5945	85.5245	22.5412	29.2989	38.592	48.3116
Haloperidol	Others	29.873	45.2597	65.8903	85.5662	29.3841	37.3312	48.4957	59.5517
Z-VAD-FMK	Caspase	29.2939	49.5205	77.8665	92.6235	29.5948	39.7709	53.5944	66.2151
Duloxetine HCl	5-HT Receptor	29.585	47.3041	70.4359	89.049	30.3699	40.7029	52.4772	64.6885
Honokiol	MEK,Akt	24.382	36.1674	59.6225	77.9532	24.2939	31.4247	42.1188	54.9656
Piperlongumine	Others	30.1739	44.2652	75.3522	89.9245	28.816	0	53.8219	60.7845
Broxyquinoline	Others	29.5173	44.0818	71.6024	89.1031	26.2141	34.4802	44.7618	56.0175
Atorvastatin Calcium	HMG-CoA Reductase	27.3101	43.0472	64.5446	86.4392	26.9712	37.1694	47.0375	60.4325
Vardenafil HCl Trihydrate	PDE	29.315	43.7895	69.4013	88.4305	28.8976	37.7148	49.2777	61.726
Ibrutinib (PCI-32765)	BTK	28.6784	46.6419	70.3034	88.7944	22.3794	30.3883	39.0627	49.0804
Tioxolone	Carbonic Anhydrase	28.7363	40.7331	65.914	85.2416	28.4233	35.605	48.1066	59.7429
Phenothiazine	Dopamine Receptor	25.8027	37.1596	62.8049	83.5614	24.969	33.8579	44.9058	57.3019
Acadesine	AMPK	24.9181	39.5771	60.6925	82.2354	24.0289	31.4153	42.2326	56.2201
Levofloxacin	Topoisomerase	30.1309	46.2673	68.7823	89.3028	25.4719	35.3655	45.6741	53.5317
Luteolin	PDE	26.2344	38.5231	61.7653	82.1932	21.5975	29.472	37.5274	47.9825
Lamivudine	Reverse Transcriptase	28.8323	46.9913	72.7823	90.1173	26.2417	34.8304	44.5043	58.1695
Salicin	Others	30.5604	43.8604	67.6714	87.8018	29.6296	38.0564	48.1486	60.394
Primidone	Sodium Channel	27.9428	43.3088	64.96	86.9927	28.9564	38.415	50.5222	63.9719
(+)-JQ1	Epigenetic Reader Domain	31.8251	42.5711	54.6923	63.2235	25.8394	30.2489	32.0443	36.448
Triamcinolone Acetonide	Glucocorticoid Receptor	27.7456	46.2038	68.0019	87.6971	24.3542	33.7708	42.9788	54.6583
Naringin Dihydrochalcone	Others	29.5149	50.3706	74.8162	91.2166	30.05	39.0521	51.8286	65.9465
Tazarotene	Others	19.1373	30.9843	48.7403	69.6497	18.1512	27.8182	36.2703	46.9147
Gastrodin	Others	29.4705	42.6421	62.876	83.0633	26.3128	32.5177	41.7874	52.6695
Procainamide HCl	DNA Methyltransferase,Sodium Channel	27.7096	42.8821	70.3742	85.631	27.94	35.9402	48.2121	61.328
Dehydroepiandrosterone (DHEA)	Estrogen/progestogen Receptor,Androgen Receptor	30.4087	40.9681	64.3289	82.4285	28.9308	35.8204	43.3796	55.7159
Nitazoxanide	Others	23.4265	38.2046	58.4188	81.7155	21.6064	30.6914	40.7721	53.5496
Pramiracetam	Others	24.6453	35.5333	58.0021	79.1372	25.2529	33.7675	45.7052	57.6413
Tetracycline HCl	Others	30.7679	43.8924	68.3286	86.5488	31.026	38.96	51.4492	62.0613
Clindamycin palmitate HCl	Others	27.1496	36.921	61.0029	84.4586	25.2529	33.7174	44.4142	55.8638
Artemisinin	Others	32.1589	41.4794	56.3458	73.4965	26.8372	34.3431	40.206	43.6162
Tubastatin A HCl	HDAC	30.9773	42.4568	64.0665	82.7471	30.8163	36.2091	46.9398	58.5713
Propylthiouracil	Others	25.2667	38.8217	55.5964	75.6884	31.3927	40.6298	52.273	66.915
OAC1	Others	31.5068	46.9579	75.5461	91.382	29.3907	39.1444	50.7332	60.6754
GKT137831	Others	30.2621	45.4227	73.4957	90.5467	34.1228	44.9777	60.1155	72.6939
Costunolide	Telomerase	29.8634	47.3707	67.9445	88.6577	28.9015	43.81	48.9283	61.0985
Malotilate	Others	51.2081	64.5791	85.3993	96.5759	53.3562	53.9299	59.2892	71.6556
Tiplaxtinin (PAI-039)	Others	30.6834	50.2073	79.0398	91.4202	25.0647	1.40079	46.1505	53.1896
TGX-221	PI3K	39.0475	50.7246	68.2245	86.5363	34.029	41.4634	50.4158	53.7182
Nicotinamide (Vitamin B3)	Sirtuin	29.096	46.3296	68.4034	88.0519	30.3901	39.0594	50.3147	65.5123
Etofibrate	Others	23.3835	36.0868	59.681	80.2342	8.09666	11.1741	14.2868	19.7906
Diphenidol HCl	AChR	28.8617	43.2377	69.7848	89.0234	24.4578	34.0185	43.5642	53.7486
SB408124	OX Receptor	31.1994	51.8469	77.5908	93.5557	28.582	39.3007	48.3341	61.075
Phenytoin sodium	Sodium Channel	23.9814	37.2634	61.7271	81.7478	23.1593	32.347	44.4798	56.2574
GSK1292263	GPR	29.5263	48.042	70.821	89.7486	30.5546	40.5781	52.4607	66.1896
Allopurinol Sodium	Others	29.469	48.011	70.2742	89.364	27.2851	34.6431	45.2221	58.9686
CNX-2006	EGFR	29.4616	42.2044	70.0412	90.0057	26.6789	38.3619	49.4438	58.0949
Cyclosporin A	Others	18.7564	28.6558	41.9259	53.626	20.5009	27.1956	34.0659	41.7823
Thiamet G	Others	30.3064	44.6063	73.9445	90.9743	30.3045	41.2751	53.5853	64.8601
Licochalcone A	Estrogen/progestogen Receptor	28.8715	46.3488	75.9126	90.3118	24.637	32.9883	46.6656	54.9512
Bicalutamide	Androgen Receptor	36.013	50.8314	72.8135	90.269	24.3227	31.4925	36.4357	43.4772
Oxybutynin chloride	AChR	30.6085	50.1389	82.4417	92.2455	30.6633	39.4509	53.0275	65.9105
Glyburide	Potassium Channel	23.2233	38.8501	57.1161	72.7278	28.5464	39.3928	50.5699	63.7644
(-)-Parthenolide	E3 Ligase	27.5891	38.6938	58.9862	80.6888	28.4417	37.2994	46.6825	59.3342
[truncated: 987 more rows]

## Sheet: Snail_METreporter
value	Targets	EtOH-1 day	EtOH-2 day	EtOH-3 day	EtOH-4 day	4OHT-1 day	4OHT-2 day	4OHT-3 day	4OHT-4 day
[truncated: 2,304 more rows]

[truncated: 2 more sheets: CS2 enzR_empty, Snail_empty]
